# Supplementary material for: Depletion of Trypanosome CTR9 Leads to Gene Expression Defects
Source: PLoS One. 2012 Apr 20;7(4):e34256. doi: 10.1371/journal.pone.0034256 (PMC3332058; doi:10.1371/journal.pone.0034256)
Supplement: Table S1 — Effects of CTR9 on the transcriptome. The first Table is all genes, with ESAGs, VSGs and pseudogenes excluded. The second Table (sheet 2) includes only the “unique genes” of Siegel et al; these are single copy genes or, for repeated genes, a single representative of the gene family. Columns are as follows: A. TritrypDB accession number, v5; B. TritrypDB accession number, v5, but with additional zeros to give each gene ID within a chromosome the same number of digits. This enables a simple sort to arrange the genes in the order in which they appear on the chromosome. C. Annotation in TritrypDB; D. RNASeq results for poly(A)+RNA from cells after 1 day of RNAi targeting CTR9. The reads per kilobase per million reads for the ORF, divided by the ORF copy number (see Manful et al., 2011 for how the copy number was calculated). E. RNASeq results for poly(A)+ RNA from normal cells (see Manful et al., 2011). F. RNASeq results (D) divided by (E). G. Half-life for total RNA (taken from Manful et al., 2011). H. Developmental regulation, taken from Siegel et al., 2010. I. Position of the ORF near a start or stop site, as judged by the enrichment of modified histones as described in Siegel et al., 2009, and displayed on the TritrypDB web site. J. Details of the relative position of the ORF near a start or stop site: the number indicates whether the ORF was the first, second, third etc. relative to the transcription break. K. Nature of start/stop - convergent stops, divergent starts, or stops immediately followed by another start. L. Other notes - gene position near telomeres, pol I transcription, etc. M. Neighbouring locus, if transcribed by pol I or pol III. Only strongly-regulated genes are annotated. N. P-value for regulation (see Methods). Centromeres are from Genome Biol. 2007; 8(3): R37. (XLSX) [file pone.0034256.s005.xlsx]

## Sheet: Valid ORFs
geneID	geneID	geneID latest		CTR9 RNAi rpkm	pA av rpkm	CTR9/WT	thalf total	devreg B/P Siegel et al	RIT-Seq d6 BS/uninduced	Position or polymerase	ORF positon relative to start/stop	Tyoe of start/stop	neighbouring locus	P-value (regulation)
Tb927.10.10220	Tb927.10.10220	Tb927.10.10220	procyclin-associated gene 2 (PAG2) protein (PAG2)	108.145	1.8914	57.1773	105.299	0.274	1.75455	pol I				6.37306e-85
Tb927.10.10240	Tb927.10.10240	Tb927.10.10240	procyclin-associated gene 1 (PAG1) protein (PAG1)	119.484	2.49515	47.8866	82.7916	#N/A	1.15038	pol I				5.26642e-83
Tb927.10.4380	Tb927.10.04380	Tb927.10.4380	hypothetical protein	32.8742	0.837997	39.2295	#N/A	#N/A	#N/A	stop	-1	converge		3.40495e-21
Tb927.10.10230	Tb927.10.10230	Tb927.10.10230	procyclin-associated gene 5 (PAG5) protein (PAG5)	87.5464	2.34246	37.3736	40.2488	#N/A	0.375	pol I				4.1654e-60
Tb927.10.10210	Tb927.10.10210	Tb927.10.10210	procyclin-associated gene 4 (PAG4) protein (PAG4)	80.6689	2.57426	31.3367	70.3772	0.22	0.323024	pol I				1.53156e-53
Tb927.8.510	Tb927.8.0510	Tb927.8.510	hypothetical protein	23.2854	1.09156	21.3321	15.5878	#N/A	#N/A	stop	-4	converge		6.39303e-15
Tb927.10.1760	Tb927.10.01760	Tb927.10.1760	hypothetical protein	34.5178	1.70601	20.2331	27.6222	1.276	#N/A	stop	-1	converge		1.36442e-12
Tb11.02.2200	Tb11.02.2200	Tb927.11.4600	hypothetical protein	17.9058	0.968193	18.494	76.7231	#N/A	0.5					1.92731e-07
Tb09.v2.0450	Tb09.v2.0450	Tb09.v2.0450	hypothetical protein, conserved, frameshifted fragment	33.5843	1.98089	16.9541	24.0222	#N/A	#N/A	stop	-1	converge	rRNA	3.81782e-09
Tb927.7.2430	Tb927.7.2430	Tb927.7.2430	hypothetical protein	4.06403	0.240263	16.9149	#N/A	1.532	2.13158					0.00225249
Tb927.6.520	Tb927.6.0520	Tb927.6.520	EP3-2 procyclin,PARP A-beta,surface protein EP3-3 procyclin precursor,procyclic form specific polypeptide A-beta precursor	604.208	36.3997	16.5993	12.5197	#N/A	#N/A	pol I				4.50357e-60
Tb927.6.480	Tb927.6.0480	Tb927.6.480	EP3-2 procyclin,PARP A-beta,surface protein EP3-2,surface protein EP3-2 procyclin precursor,procyclic form specific polypeptide A-beta precursor	311.566	19.6553	15.8515	28.8548	#N/A	#N/A	pol I				3.02347e-47
Tb927.6.510	Tb927.6.0510	Tb927.6.510	GPEET2 procyclin precursor,PARP A-alpha,procyclin A-alpha,procyclic form specific polypeptide A-alpha precursor	440.249	31.3379	14.0484	48.895	#N/A	#N/A	pol I				2.10936e-49
Tb927.10.12270	Tb927.10.12270	Tb927.10.12270	hypothetical protein, conserved	57.069	4.07921	13.9902	20.9981	0.383	2.22115	stop	-1	converge		1.64855e-22
Tb11.01.1150	Tb11.01.1150	Tb927.11.9380	hypothetical protein	15.2172	1.12016	13.5848	24.844	0.839	0.830508	stop	-1	converge		5.31067e-06
Tb927.10.10040	Tb927.10.10040	Tb927.10.10040	hypothetical protein	54.2289	4.07746	13.2997	#N/A	#N/A	#N/A					1.95521e-13
Tb927.5.4020	Tb927.5.4020	Tb927.5.4020	hypothetical protein	52.9837	4.0361	13.1275	18.5371	0.082	0	stop	-2	converge		9.3645e-22
Tb927.3.2880	Tb927.3.2880	Tb927.3.2880	hypothetical protein, conserved	88.4394	7.56885	11.6846	12.8939	0.558	0					7.47579e-26
Tb927.6.530	Tb927.6.0530	Tb927.6.0530	procyclin associated gene 3 (PAG3) protein,procyclin PARP A,procyclic acidic repetitive protein A (PAG3)	132.754	12.1713	10.9071	14.9619	#N/A	#N/A	pol I				1.71949e-41
Tb927.1.2020	Tb927.1.2020	Tb927.1.2020	hypothetical protein	34.8573	3.31879	10.503	26.0109	#N/A	1.875	stop	-1	converge		5.08339e-24
Tb11.01.3810	Tb11.01.3810	Tb927.11.11990	hypothetical protein	13.566	1.29735	10.4567	#N/A	0.451	0.546875	stop	-1	converge		8.44114e-05
Tb927.8.6570	Tb927.8.6570	Tb927.8.6570	hypothetical protein, conserved	34.2772	3.38291	10.1324	23.9316	1.124	3.05917	stop	-1	converge	tRNA	4.09829e-11
Tb927.2.1470	Tb927.2.1470	Tb927.2.1470	hypothetical protein, conserved (27H14.225)	36.4601	3.63877	10.0199	36.329	#N/A	1.80952	stop	-2	converge	centromere	7.90732e-10
Tb927.6.490	Tb927.6.0490	Tb927.6.490	procyclin associated gene 3 (PAG3) protein,procyclin PARP A,procyclic acidic repetitive protein A (PAG3)	105.193	10.5999	9.92389	14.4949	#N/A	#N/A	pol I				1.12655e-35
Tb927.8.480	Tb927.8.0480	Tb927.8.480	phosphatidic acid phosphatase protein, putative	259.855	26.6097	9.76541	194.319	0.67	#N/A	stop	-1	converge		4.50402e-39
Tb927.10.9030	Tb927.10.09030	Tb927.10.9030	hypothetical protein, conserved	103.835	10.6997	9.70453	14.9602	0.729	#N/A					4.67309e-20
Tb927.6.450	Tb927.6.0450	Tb927.6.0450	EP3-2 procyclin,PARP,procyclin PARP A,procyclin B1- alpha,procyclic acidic repetitive protein A.beta,procyclic form specific polypeptide B1-alpha precursor	93.2222	9.61877	9.6917	37.2587	#N/A	#N/A	pol I				6.78046e-16
Tb927.8.5930	Tb927.8.5930	Tb927.8.5930	hypothetical protein	2.61259	0.276582	9.44597	#N/A	0.044	2.73214	stop	-2	stop/start		#N/A
Tb927.6.460	Tb927.6.0460	Tb927.6.0460	procyclin associated gene 3 (PAG3) protein,procyclin PARP A,procyclic acidic repetitive protein A (PAG3)	110.057	11.8248	9.30732	15.0588	#N/A	#N/A	pol I				1.03236e-34
Tb927.3.3570	Tb927.3.3570	Tb927.3.3570	hypothetical protein, conserved	98.4141	10.807	9.10653	10.7998	1.015	0					8.82263e-19
Tb927.2.3330	Tb927.2.3330	Tb927.2.3330	hypothetical protein (10C8.465)	45.9433	5.27507	8.70952	#N/A	12.305	8.55357	stop	-1	converge		5.67834e-10
Tb11.02.5165	Tb11.02.5165	Tb927.11.7260	hypothetical protein, conserved	68.2065	7.83888	8.70105	13.6894	0.307	3.07692					2.2283e-08
Tb927.2.2070	Tb927.2.2070	Tb927.2.2070	hypothetical protein (25N14.230)	29.8267	3.45193	8.64056	60.6139	#N/A	#N/A	stop	-4	converge	pol I	6.25502e-13
Tb927.6.4570	Tb927.6.4570	Tb927.6.4570	hypothetical protein, conserved	118.742	13.8207	8.59162	9.06444	0.578	6.05357	start	_+2	diverge		3.3657e-19
Tb927.10.9550	Tb927.10.09550	Tb927.10.9550	hypothetical protein	5.16712	0.617842	8.36317	111.489	BF Only	#N/A	stop	-2	stop/start		0.00962113
Tb927.6.4790	Tb927.6.4790	Tb927.6.4790	hypothetical protein, conserved	278.59	33.9326	8.21009	18.5029	0.69	0					1.18069e-31
Tb11.v4.0003	Tb11.v4.0003	Tb927.11.12140	hypothetical protein	18.5296	2.26887	8.1669	-102.341	3.815	2.55714					0.000338425
Tb927.3.650	Tb927.3.0650	Tb927.3.650	hypothetical protein, conserved	210.127	25.8448	8.13033	14.1672	0.955	#N/A					1.04289e-17
Tb927.7.310	Tb927.7.0310	Tb927.7.310	hypothetical protein, conserved	71.9168	8.90894	8.07243	27.5502	0.806	#N/A	stop	-2	converge		3.60904e-20
Tb927.10.4390	Tb927.10.04390	Tb927.10.4390	hypothetical protein	27.9112	3.57772	7.80139	9.8958	#N/A	#N/A	stop	-2	converge		1.44159e-08
Tb07.26A24.210	Tb07.26A24.210	Tb07.26A24.210	hypothetical protein	37.0261	4.74656	7.80062	#N/A	#N/A	0.1					1.78071e-07
Tb927.3.2370	Tb927.3.2370	Tb927.3.2370	hypothetical protein, conserved	278.911	35.9687	7.75428	11.2502	1.095	1.45					3.40153e-27
Tb927.1.3750	Tb927.1.3750	Tb927.1.3750	hypothetical protein, conserved	66.6116	8.68295	7.67154	19.6208	#N/A	#N/A	stop	-1	converge	pol I, centromere	9.78486e-11
Tb927.10.260	Tb927.10.00260	Tb927.10.260	hypothetical protein, conserved	225.245	29.3774	7.6673	10.372	1.735	#N/A					5.40036e-18
Tb927.3.3430	Tb927.3.3430	Tb927.3.3430	hypothetical protein, conserved	56.201	7.37605	7.61939	21.0066	#N/A	20.3333	stop	-1	converge	pol I	4.97755e-11
Tb927.10.5680	Tb927.10.05680	Tb927.10.5680	procyclin-associated gene 1 (PAG1) protein, putative	122.309	16.0949	7.59924	17.496	11.101	#N/A	stop	-4	converge		1.93037e-29
Tb927.10.7720	Tb927.10.07720	Tb927.10.7720	hypothetical protein, conserved	271.155	35.7241	7.59026	12.0058	0.837	#N/A					7.08943e-26
Tb11.01.4150	Tb11.01.4150	Tb927.11.12330	hypothetical protein, conserved	182.85	24.5053	7.46166	15.7111	0.906	2.89831					1.05414e-23
Tb11.03.0725	Tb11.03.0725	Tb927.11.410	hypothetical protein, conserved	68.7883	9.26096	7.42778	13.5045	0.8	0.153846					4.97548e-18
Tb09.211.4290	Tb09.211.4290	Tb927.9.13460	hypothetical protein, conserved	258.762	34.9089	7.41248	9.94349	1.43	1.14396					1.30557e-32
Tb11.02.2270	Tb11.02.2270	Tb927.11.4670	hypothetical protein, conserved	217.272	29.3306	7.40771	14.1647	2.579	6.42857					3.64368e-20
Tb11.01.7880	Tb11.01.7880	Tb927.11.16200	microtubule-associated protein,corset-associated protein 17 (CAP17)	103.147	13.9418	7.39843	37.4836	0.342	2.63142	stop	-1	converge		2.46763e-19
Tb927.5.2670	Tb927.5.2670	Tb927.5.2670	hypothetical protein, conserved	182.654	24.7748	7.37257	9.9818	0.553	0					6.2715e-25
Tb927.3.5300	Tb927.3.5300	Tb927.3.5300	hypothetical protein, conserved	201.215	27.317	7.3659	13.726	0.81	0					1.0606e-24
Tb11.01.1980	Tb11.01.1980	Tb927.11.10220	hypothetical protein, conserved	188.106	26.0922	7.20931	9.89326	0.944	0.130435					1.55997e-22
Tb927.3.1410	Tb927.3.1410	Tb927.3.1410	cytochrome oxidase subunit VII (COXVII)	163.444	22.6722	7.20901	26.1442	0.406	6.58					2.86414e-32
Tb927.3.2590	Tb927.3.2590	Tb927.3.2590	hypothetical protein	29.541	4.12642	7.159	-73.3737	BF Only	0.466102					4.08569e-10
Tb927.10.4620	Tb927.10.04620	Tb927.10.4620	peptidyl-prolyl cis-trans isomerase, putative (PPIase)	416.96	58.6753	7.10622	35.3562	0.977	#N/A					6.02964e-27
Tb11.01.2210	Tb11.01.2210	Tb927.11.10440	hypothetical protein, conserved	113.43	16.0528	7.06609	9.63234	1.407	1.6391					1.05231e-21
Tb927.10.1000	Tb927.10.01000	Tb927.10.1000	hypothetical protein	53.3552	7.56991	7.04833	20.9456	0.841	#N/A	stop	-2	converge		1.72085e-09
Tb927.4.440	Tb927.4.0440	Tb927.4.440	hypothetical protein, conserved	144.48	20.5172	7.04188	7.73674	0.801	#N/A					1.4458e-15
Tb927.4.1070	Tb927.4.1070	Tb927.4.1070	50S ribosomal protein L13, putative	117.175	16.9616	6.90826	10.3979	0.831	0.0421053					6.7182e-22
Tb927.7.6870	Tb927.7.6870	Tb927.7.6870	hypothetical protein, conserved	41.9826	6.14061	6.83689	20.2737	#N/A	#N/A	stop	-1	converge	tRNA	2.71132e-08
Tb927.5.1740	Tb927.5.1740	Tb927.5.1740	hypothetical protein	108.147	15.9471	6.78163	21.4906	1.115	3.77714					1.56297e-14
Tb11.01.5630	Tb11.01.5630	Tb927.11.14050	hypothetical protein, conserved	148.457	22.1616	6.69881	9.63845	1.243	1.38					4.96283e-19
Tb927.3.510	Tb927.3.0510	Tb927.3.510	hypothetical protein, conserved	38.1963	5.71687	6.68133	27.377	#N/A	#N/A	stop	-1	converge		2.69875e-09
Tb927.2.2140	Tb927.2.2140	Tb927.2.2140	hypothetical protein, conserved (25N14.195)	24.1068	3.61355	6.67123	22.4675	0.344	2.13043					1.78237e-05
Tb927.10.10260	Tb927.10.10260	Tb927.10.10260	EP1 procyclin (EP1)	544.228	82.0639	6.63176	11.1886	#N/A	6.58065	pol I				4.11517e-30
Tb927.10.8380	Tb927.10.08380	Tb927.10.8380	hypothetical protein, conserved	78.7195	11.907	6.61121	11.5528	2.318	#N/A					1.92474e-14
Tb927.2.1460	Tb927.2.1460	Tb927.2.1460	hypothetical protein, conserved (27H14.230)	171.358	25.9587	6.6012	27.8754	#N/A	#N/A	stop	-1	converge		5.77844e-24
Tb927.4.3490	Tb927.4.3490	Tb927.4.3490	DNA-directed RNA polymerase II subunit RPB6	496.583	76.0833	6.52683	13.2551	0.839	0					2.58868e-29
Tb927.6.3400	Tb927.6.3400	Tb927.6.3400	hypothetical protein, conserved	81.458	12.5494	6.49099	24.8289	#N/A	0	stop	-1	converge		1.8877e-15
Tb927.7.7370	Tb927.7.7370	Tb927.7.7370	hypothetical protein	293.892	45.3483	6.48077	12.2082	0.931	0.0357143					3.99324e-21
Tb927.8.1120	Tb927.8.1120	Tb927.8.1120	hypothetical protein, conserved	201.147	31.1222	6.46312	9.73692	1.131	1.38889					7.68603e-21
Tb927.8.6310	Tb927.8.6310	Tb927.8.6310	hypothetical protein, conserved	83.6257	12.997	6.43422	11.3187	1.411	6.28571					7.36712e-12
Tb927.8.520	Tb927.8.0520	Tb927.8.520	hypothetical protein	62.9396	9.81199	6.41456	16.1135	#N/A	#N/A	stop	-5	converge		1.15129e-10
Tb927.7.4210	Tb927.7.4210	Tb927.7.4210	hypothetical protein, conserved	100.484	15.7065	6.39763	7.25644	0.263	0.136986	stop	-4	converge		4.94889e-11
Tb927.8.4770	Tb927.8.4770	Tb927.8.4770	small GTP-binding protein Rab18 (TbRAB18)	137.449	21.4951	6.39442	14.321	2.501	0.0615385	stop	-3	stop/start		1.53944e-26
Tb927.2.5120	Tb927.2.5120	Tb927.2.5120	vesicle-associated membrane protein, putative,synaptobrevin, putative (30J2.10)	93.4412	14.6482	6.37902	9.70362	1.853	0.268519	start	_+1	diverge		4.23446e-16
Tb927.10.10830	Tb927.10.10830	Tb927.10.10830	HNRNPA (HNRNPA)	106.262	16.6989	6.36338	10.9534	0.376	0.5	start	_+3	diverge	tRNA	2.09164e-21
Tb927.4.3710	Tb927.4.3710	Tb927.4.3710	hypothetical protein, conserved	168.791	26.5575	6.35567	11.229	0.736	2.4878					3.32835e-20
Tb927.6.810	Tb927.6.0810	Tb927.6.810	hypothetical protein	1.95007	0.307507	6.34154	26.7688	BF Only	#N/A	stop	-1	converge		#N/A
Tb927.3.2970	Tb927.3.2970	Tb927.3.2970	hypothetical protein, conserved	129.118	20.3629	6.34081	10.4343	1.085	1.93182					4.2027e-18
Tb927.4.390	Tb927.4.0390	Tb927.4.390	hypothetical protein, conserved	109.237	17.2426	6.33534	13.493	1.382	#N/A					1.12804e-11
Tb927.10.12530	Tb927.10.12530	Tb927.10.12530	chaperone protein DNAj, putative	127.094	20.1366	6.31158	20.6374	1.356	#N/A	start	_+3	stop/start		4.20996e-16
Tb927.6.3140	Tb927.6.3140	Tb927.6.3140	hypothetical protein, conserved	92.7822	14.7134	6.30598	20.9589	1.029	1.5678					1.45515e-13
Tb09.211.2850	Tb09.211.2850	Tb927.9.11740	cyclophilin type peptidyl-prolyl cis-trans isomerase, putative (PPIase)	106.723	16.9625	6.29171	12.7825	0.951	1.27941					9.21299e-20
Tb927.4.1380	Tb927.4.1380	Tb927.4.1380	hypothetical protein, conserved	48.477	7.74353	6.26032	8.80483	0.699	2.56589					4.58909e-09
Tb927.1.3760	Tb927.1.3760	Tb927.1.3760	hypothetical protein, conserved	129.192	20.6765	6.24824	32.4345	#N/A	#N/A	stop	-2	converge	pol I	7.13219e-20
Tb927.5.990	Tb927.5.0990	Tb927.5.990	hypothetical protein, conserved	101.879	16.4264	6.20211	13.0981	0.845	#N/A	start	_+3	stop/start		4.58938e-16
Tb927.10.3240	Tb927.10.03240	Tb927.10.03240	hypothetical protein	8.43769	1.36169	6.19647	26.9248	#N/A	#N/A					0.0146789
Tb11.03.0570	Tb11.03.0570	Tb927.11.520	hypothetical protein, conserved	76.9978	12.4292	6.19493	14.3995	0.703	2.56					2.03403e-20
Tb927.10.10420	Tb927.10.10420	Tb927.10.10420	monothiol glutaredoxin, putative	229.433	37.0941	6.18515	7.83176	0.562	0.470588					9.69729e-20
Tb927.7.1160	Tb927.7.1160	Tb927.7.1160	hypothetical protein, conserved	171.894	27.8742	6.16679	14.4784	1.457	1.58491					1.13154e-19
Tb09.160.0465	Tb09.160.0465	Tb927.9.1520	hypothetical protein, conserved	274.615	44.6753	6.14691	-190.422	0.429	0					7.85708e-21
Tb927.3.700	Tb927.3.0700	Tb927.3.700	hypothetical protein, conserved	61.7718	10.0963	6.11828	87.066	0.347	#N/A					1.93862e-07
Tb927.7.5270	Tb927.7.5270	Tb927.7.5270	hypothetical protein, conserved	141.696	23.1665	6.11642	9.53448	0.968	0					2.27202e-18
Tb927.8.500	Tb927.8.0500	Tb927.8.500	hypothetical protein	32.3132	5.30473	6.09138	15.3199	0.255	#N/A	stop	-3	converge		1.2075e-09
Tb927.7.1520	Tb927.7.1520	Tb927.7.1520	hypothetical protein, conserved	238.685	39.2303	6.0842	10.7096	1.232	0					5.95947e-18
Tb09.160.0900	Tb09.160.0900	Tb927.9.2110	hypothetical protein, conserved	165.044	27.2747	6.05119	15.1744	0.338	0.487273					7.47325e-18
Tb927.10.5700	Tb927.10.05700	Tb927.10.5700	hypothetical protein, conserved	35.1799	5.83029	6.03398	17.1639	#N/A	#N/A	stop	-2	converge		2.88955e-08
Tb927.10.13910	Tb927.10.13910	Tb927.10.13910	hypothetical protein, conserved	120.413	19.9652	6.03116	12.9444	0.343	7.66667					3.36887e-17
Tb927.7.2530	Tb927.7.2530	Tb927.7.2530	N-acetyltransferase, putative	57.1218	9.54212	5.98628	11.3718	0.958	2.83784					1.11091e-13
Tb927.8.1320	Tb927.8.1320	Tb927.8.1320	hypothetical protein, conserved	80.8702	13.578	5.95595	10.9476	1.468	4.24603					6.06743e-19
Tb927.3.630	Tb927.3.0630	Tb927.3.630	hypothetical protein, conserved	72.8637	12.2428	5.95155	16.4592	0.79	#N/A	stop	-4	converge		4.37723e-09
Tb927.8.5800	Tb927.8.5800	Tb927.8.5800	hypothetical protein, conserved	104.787	17.6181	5.9477	8.59598	1.082	0.410256					2.8937e-13
Tb927.8.4690	Tb927.8.4690	Tb927.8.4690	hypothetical protein, conserved	104.807	17.6785	5.92852	12.5657	0.879	0.153846					7.11215e-24
Tb927.6.1300	Tb927.6.1300	Tb927.6.1300	hypothetical protein	5.80575	0.9793	5.92847	32.3878	1.769	4.01852	stop	-1	converge		0.0178721
Tb927.5.1170	Tb927.5.1170	Tb927.5.1170	hypothetical protein, conserved	70.6908	11.9654	5.90793	10.9235	1.668	1.31633					2.42904e-19
Tb927.8.5520	Tb927.8.5520	Tb927.8.5520	hypothetical protein, conserved	224.079	38.0465	5.88961	9.68224	0.774	6.26923					9.81017e-22
Tb927.7.340	Tb927.7.0340	Tb927.7.340	hypothetical protein, conserved	116.192	19.7484	5.88361	15.767	1.389	#N/A	stop	-5	converge		4.83959e-22
Tb927.10.2120	Tb927.10.02120	Tb927.10.2120	hypothetical protein, conserved	87.1399	14.8517	5.86735	10.6213	2.056	#N/A					4.97716e-13
Tb11.02.4485	Tb11.02.4485	Tb927.11.6640	cytochrome b5, putative (CYB5)	75.8384	12.9308	5.86496	11.3263	2.546	0.137931	start	_+1	stop/start		2.86685e-10
Tb11.02.1020	Tb11.02.1020	Tb927.11.3530	hypothetical protein, conserved	92.9954	15.9601	5.82676	13.6997	1.019	3.84706	stop	-3	stop/start		1.55165e-19
Tb11.55.0011	Tb11.55.0011	Tb927.11.1690	hypothetical protein, conserved	293.692	50.5159	5.81386	16.0928	0.479	0.393305					4.55966e-25
Tb11.03.0965	Tb11.03.0965	Tb927.11.160	hypothetical protein, conserved	80.5882	13.8682	5.81102	112.325	1.722	0.0322581					1.57014e-24
Tb09.160.2620	Tb09.160.2620	Tb927.9.4050	hypothetical protein, conserved (1L12.195)	122.981	21.1646	5.81071	12.6482	#N/A	0.887273					2.73526e-25
Tb927.6.1970	Tb927.6.1970	Tb927.6.1970	nuclear cap binding protein, putative (CBC20)	135.343	23.3179	5.80424	9.82795	0.698	0					7.8817e-19
Tb927.7.3320	Tb927.7.3320	Tb927.7.3320	ATG12/APG12, putative (ATG12)	84.1013	14.5253	5.78999	15.6244	1.2	0					1.71916e-19
Tb927.1.3390	Tb927.1.3390	Tb927.1.3390	hypothetical protein, conserved	185.275	32.1035	5.77117	23.1994	1.219	1.75	stop	-1	converge		1.02207e-22
Tb09.211.4320	Tb09.211.4320	Tb927.9.13480	hypothetical protein, conserved	65.0659	11.3238	5.74596	10.9899	1.242	2.54082					1.23795e-09
Tb11.02.1610	Tb11.02.1610	Tb927.11.4140	hypothetical protein, conserved	156.658	27.3605	5.72568	9.68329	1.347	4.78626	stop	-2	converge		4.62105e-19
Tb927.7.4630	Tb927.7.4630	Tb927.7.4630	hypothetical protein, conserved	168.403	29.6173	5.68596	12.9005	0.935	0.142857					4.19705e-19
Tb927.10.90	Tb927.10.00090	Tb927.10.00090	hypothetical protein	66.1205	11.6581	5.67165	-114.677	#N/A	#N/A				sub-telomere	4.68403e-07
Tb927.10.7910	Tb927.10.07910	Tb927.10.7910	hypothetical protein, conserved	174.356	30.8163	5.65792	8.87331	0.939	#N/A					5.44276e-19
Tb927.8.7510	Tb927.8.7510	Tb927.8.7510	p-nitrophenylphosphatase, putative	104.372	18.4674	5.6517	12.2986	1.126	0.367647					9.3024e-21
Tb927.2.5070	Tb927.2.5070	Tb927.2.5070	hypothetical protein, conserved (30M24.45)	49.8127	8.8142	5.65142	13.9342	0.939	0	start	_+2	diverge		1.98127e-08
Tb11.01.1620	Tb11.01.1620	Tb927.11.9850	hypothetical protein, conserved	59.2612	10.5002	5.64379	20.2594	1.201	0.8					1.08674e-08
Tb11.02.4330	Tb11.02.4330	Tb927.11.6470	hypothetical protein, conserved	119.004	21.0913	5.64233	9.63316	1.264	1.30055					1.51238e-19
Tb11.01.5225	Tb11.01.5225	Tb927.11.13650	cytochrome b5, putative (CYB5)	117.706	20.9438	5.62011	9.88708	0.429	6.22449					6.06346e-13
Tb09.211.1195	Tb09.211.1195	Tb927.9.9610	hypothetical protein, conserved	76.4084	13.6629	5.59239	17.8924	0.776	5.2069					6.98865e-09
Tb09.211.0440	Tb09.211.0440	Tb927.9.8550	hypothetical protein, conserved	213.008	38.0911	5.59207	9.0699	1.102	0.285714					3.16724e-22
Tb11.01.7430	Tb11.01.7430	Tb927.11.15780	hypothetical protein, conserved	93.5533	16.7358	5.59001	21.3204	0.908	0					6.9771e-11
Tb927.1.3350	Tb927.1.3350	Tb927.1.3350	hypothetical protein	2.52939	0.454511	5.56507	#N/A	2.198	2.56287	stop	-1	converge		#N/A
Tb927.10.8320	Tb927.10.08320	Tb927.10.8320	cytochrome oxidase subunit IX (COXIX)	148.827	26.746	5.56446	26.2921	0.364	#N/A	start	_+2	diverge		9.62125e-19
Tb927.1.1770	Tb927.1.1770	Tb927.1.1770	glutaredoxin, putative	109.245	19.8451	5.50489	23.2922	1.177	0.352941					1.19766e-09
Tb927.4.4680	Tb927.4.4680	Tb927.4.4680	hypothetical protein, conserved	72.5825	13.1903	5.5027	11.1764	2.011	1.03472	stop	-2	stop/start	tRNA	5.95203e-12
Tb927.1.1210	Tb927.1.1210	Tb927.1.1210	hypothetical protein, conserved	144.644	26.3466	5.49002	10.505	0.664	0.543478					1.60054e-17
Tb11.01.1160	Tb11.01.1160	Tb927.11.9390	lipoate-protein ligase, putative,lipoyltransferase, putative	71.6596	13.0614	5.48637	14.7037	0.584	1.60776	stop	-2	converge		2.70228e-13
Tb11.18.0018	Tb11.18.0018	Tb927.11.2080	hypothetical protein, conserved	117.706	21.4912	5.47692	23.4057	0.431	1.06897					1.0733e-19
Tb927.1.2160	Tb927.1.2160	Tb927.1.2160	calpain-like protein fragment, putative	8.4931	1.55442	5.46382	21.7678	3.101	3.64516					0.007354
Tb927.5.4160	Tb927.5.4160	Tb927.5.4160	hypothetical protein, conserved	90.5061	16.6148	5.44731	12.9253	0.644	2.41549					2.00183e-18
Tb11.01.6090	Tb11.01.6090	Tb927.11.14490	RNA polymerase subunit, putative (RPB7)	143.884	26.4314	5.44367	10.9824	0.913	0					1.68104e-18
Tb927.8.1030	Tb927.8.1030	Tb927.8.1030	chaperone protein DNAj, putative	91.9799	16.9192	5.43642	10.5081	0.986	0.465784					2.25436e-17
Tb927.5.4120	Tb927.5.4120	Tb927.5.4120	hypothetical protein, conserved	152.057	28.0666	5.41773	11.5146	0.715	2.85106					2.63825e-18
Tb11.01.4120	Tb11.01.4120	Tb927.11.12300	hypothetical protein, conserved	153.811	28.5565	5.38621	12.5403	0.905	0					2.09914e-17
Tb927.7.4550	Tb927.7.4550	Tb927.7.4550	60S ribosomal protein-like	109.269	20.3246	5.3762	10.3772	0.932	0					8.63091e-20
Tb11.02.1850	Tb11.02.1850	Tb927.11.4310	hypothetical protein	62.0715	11.6309	5.33679	12.6235	1.444	4.95294					9.79114e-07
Tb927.8.7810	Tb927.8.7810	Tb927.8.7810	hypothetical protein, conserved	86.0197	16.1206	5.336	12.3262	1.788	0.38961					6.72994e-16
Tb927.4.3510	Tb927.4.3510	Tb927.4.3510	DNA-directed RNA polymerase subunit, putative	528.762	99.4596	5.31635	12.9776	#N/A	#N/A					2.95927e-23
Tb927.8.6890	Tb927.8.6890	Tb927.8.6890	hypothetical protein, conserved	165.167	31.1729	5.2984	23.4769	0.409	12.3478					1.89133e-11
Tb927.10.10250	Tb927.10.10250	Tb927.10.10250	EP2 procyclin (EP2)	229.104	43.2625	5.29567	14.8677	#N/A	3.47321	pol I				5.21154e-17
Tb927.6.4360	Tb927.6.4360	Tb927.6.4360	hypothetical protein, conserved	123.715	23.4663	5.27201	9.87323	0.818	1.76667					2.18679e-13
Tb927.10.1580	Tb927.10.01580	Tb927.10.1580	hypothetical protein, conserved	181.836	34.5113	5.26889	9.50637	0.724	#N/A					1.63321e-13
Tb11.01.1460	Tb11.01.1460	Tb927.11.9690	hypothetical protein, conserved	112.788	21.4712	5.253	10.5216	0.946	0.166667					8.28575e-20
Tb11.01.8440	Tb11.01.8440	Tb927.11.16710	hypothetical protein, conserved	95.1316	18.1886	5.23028	11.24	0.262	0					7.19502e-10
Tb09.211.1050	Tb09.211.1050	Tb927.9.9430	hypothetical protein, conserved	91.0302	17.4144	5.22729	9.15734	0.871	0.611765					6.15421e-16
Tb927.4.3500	Tb927.4.3500	Tb927.4.3500	hypothetical protein, conserved	124.544	23.8832	5.21473	10.2718	0.922	1.46183					1.3438e-16
Tb927.7.1320	Tb927.7.1320	Tb927.7.1320	10 kDa heat shock protein, putative (HSP10)	2097.72	402.652	5.20977	11.7713	0.594	0					9.64694e-17
Tb927.4.4980	Tb927.4.4980	Tb927.4.4980	adrenodoxin precursor, putative	233.309	44.8267	5.20468	13.4543	#N/A	1.88679					1.74559e-19
Tb09.160.1690	Tb09.160.1690	Tb927.9.3010	hypothetical protein, conserved (3C4.290)	194.824	37.4548	5.20159	11.336	1.855	0.0851064					2.29046e-13
Tb927.5.3720	Tb927.5.3720	Tb927.5.3720	hypothetical protein, conserved	88.2768	16.9738	5.20076	23.6574	0.848	0.0175439					5.83886e-13
Tb11.01.1820	Tb11.01.1820	Tb927.11.10060	Biotin--acetyl-CoA-carboxylase ligase, putative,biotin--protein ligase, putative	247.574	47.6462	5.19609	24.7448	0.36	3.59596					1.89128e-22
Tb927.10.10430	Tb927.10.10430	Tb927.10.10430	hypothetical protein, conserved	91.7814	17.7024	5.18469	11.0132	0.966	0.816514					8.37383e-17
Tb927.3.2030	Tb927.3.2030	Tb927.3.2030	acylphosphatase, putative	112.713	21.7546	5.18109	12.1453	1.122	0.25					2.63565e-10
Tb927.10.10790	Tb927.10.10790	Tb927.10.10790	hypothetical protein	86.6967	16.7949	5.16207	9.81758	#N/A	#N/A					8.66322e-10
Tb09.160.5150	Tb09.160.5150	Tb927.9.7060	hypothetical protein, conserved	164.514	31.8757	5.16112	9.78893	0.805	0.875598					1.53164e-20
Tb927.2.2940	Tb927.2.2940	Tb927.2.2940	hypothetical protein, conserved (10C8.270)	105.777	20.5066	5.15816	13.6361	0.97	0.684647					3.55284e-17
Tb927.8.7010	Tb927.8.7010	Tb927.8.7010	chaperone protein DNAj, putative	205.343	39.8334	5.15504	9.42225	1.059	2.1					4.57932e-20
Tb927.4.1240	Tb927.4.1240	Tb927.4.1240	hypothetical protein	53.4916	10.3818	5.15245	14.976	#N/A	0.512821	stop	-3	converge	tRNA	5.4775e-06
Tb927.6.1370	Tb927.6.1370	Tb927.6.1370	hypothetical protein, conserved	3.68052	0.714379	5.15205	14.5162	#N/A	#N/A					0.00113647
Tb927.7.6400	Tb927.7.6400	Tb927.7.6400	hypothetical protein, conserved	510.87	99.1698	5.15147	17.3802	1.381	1.32143					4.77029e-22
Tb927.10.13140	Tb927.10.13140	Tb927.10.13140	hypothetical protein, conserved	135.223	26.2498	5.15139	12.8886	0.563	0.5					7.42211e-15
Tb927.5.1620	Tb927.5.1620	Tb927.5.1620	hypothetical protein, conserved	121.655	23.6392	5.14632	8.96119	0.914	4.89189					1.29762e-17
Tb927.5.4640	Tb927.5.4640	Tb927.5.4640	hypothetical protein, conserved	105.234	20.4791	5.1386	26.3267	#N/A	0	stop	-1	converge		1.07983e-14
Tb927.10.9790	Tb927.10.09790	Tb927.10.9790	hypothetical protein, conserved	98.3022	19.1347	5.13739	16.8784	1.293	#N/A					5.40125e-12
Tb11.01.2900	Tb11.01.2900	Tb927.11.11110	protein kinase, putative,serine/threonine kinase, putative	65.2157	12.7077	5.13199	10.7422	1.357	0.242938					1.11094e-14
Tb11.02.2400	Tb11.02.2400	Tb927.11.4790	hypothetical protein	54.3829	10.6055	5.12781	16.0537	0.962	0.472973	start	_+2	diverge		1.37639e-10
Tb927.1.2150	Tb927.1.2150	Tb927.1.2150	calpain-like protein fragment, putative,calpain-like cysteine peptidase, Clan CA, family C2	16.6699	3.25596	5.1198	25.3205	2.429	1.27358					0.00105601
Tb11.01.8775	Tb11.01.8775	Tb927.11.17010	hypothetical protein, conserved	102.735	20.0861	5.11471	13.145	1.605	0.0666667	start	_+2	diverge		1.9009e-21
Tb927.8.3730	Tb927.8.3730	Tb927.8.3730	hypothetical protein, conserved	200.582	39.4599	5.08319	113.621	2.611	3.22727					5.72997e-15
Tb927.8.2410	Tb927.8.2410	Tb927.8.2410	amidase, putative	200.84	39.5851	5.07363	12.2123	0.82	0.627586					8.59294e-20
Tb927.3.2390	Tb927.3.2390	Tb927.3.2390	hypothetical protein, conserved	108.405	21.3687	5.07309	9.6965	0.998	2.25234					7.7307e-21
Tb927.7.4010	Tb927.7.4010	Tb927.7.4010	hypothetical protein, conserved	56.0224	11.0512	5.06936	22.4595	1.186	#N/A					9.17212e-14
Tb927.7.4200	Tb927.7.4200	Tb927.7.4200	hypothetical protein, conserved	61.5746	12.1467	5.06926	9.74378	0.732	1.50769	stop	-5	converge		5.1955e-14
Tb927.8.5180	Tb927.8.5180	Tb927.8.5180	U6 snRNA-associated sm-like protein Lsm2 (LSm2)	130.135	25.6751	5.06855	9.70511	1.133	3.05556					3.79617e-14
Tb927.8.750	Tb927.8.0750	Tb927.8.750	nucleolar RNA-binding protein, putative	110.202	21.7849	5.05865	15.5864	#N/A	#N/A					2.66552e-18
Tb11.01.1090	Tb11.01.1090	Tb927.11.9320	hypothetical protein, conserved	124.703	24.6657	5.05573	10.6086	1.31	0.517241					7.58596e-17
Tb927.10.11230	Tb927.10.11230	Tb927.10.11230	hypothetical protein, conserved	82.4094	16.3055	5.05407	9.9687	0.635	1.34286					4.81131e-15
Tb11.02.5725	Tb11.02.5725	Tb927.11.7850	hypothetical protein, conserved	67.5514	13.3746	5.0507	12.8031	0.765	2.44					3.16508e-12
Tb927.7.1930	Tb927.7.1930	Tb927.7.1930	nucleoside diphosphatase, putative,ectonucleoside triphosphate diphosphohydrolase 5, putative	34.4109	6.83622	5.03361	42.0168	1.078	4.77586	stop	-2	converge		9.95452e-11
Tb11.01.3790	Tb11.01.3790	Tb927.11.11960	hypothetical protein, conserved	56.1693	11.1707	5.02828	17.5758	1.216	4.95261	stop	-3	converge		5.09137e-12
Tb927.10.13370	Tb927.10.13370	Tb927.10.13370	dynein light chain, putative,dynein Tctex1 family, putative	285.974	56.9493	5.02155	12.2987	1.461	0					1.18795e-20
Tb927.10.13340	Tb927.10.13340	Tb927.10.13340	hypothetical protein, conserved	77.8697	15.5158	5.01874	9.89036	0.759	0.488372					8.665e-09
Tb927.8.2180	Tb927.8.2180	Tb927.8.2180	hypothetical protein, conserved	179.366	35.7412	5.01847	8.89355	0.701	2.01695					6.80666e-16
Tb927.7.1180	Tb927.7.1180	Tb927.7.1180	RNA-binding protein, putative (RBP19)	112.02	22.3469	5.0128	11.837	1.441	1.95588					2.33053e-12
Tb11.02.2860	Tb11.02.2860	Tb927.11.5200	hypothetical protein, conserved	70.0982	13.9899	5.01061	11.9756	1.403	1.875					1.01001e-11
Tb11.01.2830	Tb11.01.2830	Tb927.11.11040	hypothetical protein, conserved	93.4406	18.6669	5.00569	16.5293	1.866	0.676301	stop	-2	stop/start		3.78124e-15
Tb11.02.4160	Tb11.02.4160	Tb927.11.6290	hypothetical protein, conserved	146.41	29.2587	5.00399	10.7198	2.434	2.86667					8.34805e-18
Tb927.8.4470	Tb927.8.4470	Tb927.8.4470	chaperone protein DNAj, putative	103.267	20.6427	5.00258	11.7313	1.023	0.736842					9.81116e-15
Tb927.4.1360	Tb927.4.1360	Tb927.4.1360	hypothetical protein, conserved	84.1208	16.8342	4.99702	11.6236	0.292	1.15972					1.40665e-15
Tb927.3.940	Tb927.3.0940	Tb927.3.940	hypothetical protein, conserved	87.1101	17.4489	4.99229	9.56254	0.468	#N/A					2.22044e-14
Tb927.3.2350	Tb927.3.2350	Tb927.3.2350	hypothetical protein, conserved	142.705	28.6059	4.98867	14.0912	1.534	0					1.08985e-14
Tb11.03.0935	Tb11.03.0935	Tb927.11.200	DNA-directed RNA polymerase I subunit RPB6z	100.893	20.2785	4.9754	12.3074	0.552	2.96					9.44984e-12
Tb927.8.5060	Tb927.8.5060	Tb927.8.5060	ADP-ribosylation factor, putative,small GTPase, putative	102.249	20.562	4.97273	12.8459	1.008	1.17391					5.62181e-14
Tb927.10.5800	Tb927.10.05800	Tb927.10.5800	hypothetical protein, conserved	132.598	26.8166	4.94464	16.6484	1.455	#N/A					1.16257e-11
Tb927.8.2830	Tb927.8.2830	Tb927.8.2830	hypothetical protein, conserved	148.144	29.9829	4.94095	20.5103	0.984	0.254717	stop	-2	converge	tRNA	4.23117e-21
Tb927.3.710	Tb927.3.0710	Tb927.3.710	hypothetical protein, conserved	35.1726	7.11913	4.94057	30.8602	0.902	#N/A					8.64256e-17
Tb927.3.5210	Tb927.3.5210	Tb927.3.5210	hypothetical protein, conserved	55.4622	11.2478	4.93093	13.109	0.991	0.309211					2.10604e-11
Tb927.10.8140	Tb927.10.08140	Tb927.10.8140	hypothetical protein, conserved	151.272	30.7837	4.91403	8.08513	0.724	#N/A					4.21828e-14
Tb927.4.2420	Tb927.4.2420	Tb927.4.2420	hypothetical protein, conserved	87.1951	17.7557	4.91082	8.65346	1.537	0.780822					8.57094e-10
Tb927.7.4480	Tb927.7.4480	Tb927.7.4480	adenosine 5'-monophosphoramidase, putative	386.371	78.7022	4.90927	270.861	1.398	0.636364					7.21985e-21
Tb927.8.2980	Tb927.8.2980	Tb927.8.2980	Bis(5'-adenosyl)-triphosphatase, putative	89.9781	18.3393	4.90628	14.4773	0.945	0.433333					4.06701e-17
Tb09.160.2150	Tb09.160.2150	Tb927.9.3530	U6 snRNA-associated Sm-like protein LSm6p,Sm- like protein (Lsm6)	67.3399	13.7269	4.9057	14.2797	0.703	2.78873					2.75118e-10
Tb11.01.2750	Tb11.01.2750	Tb927.11.10970	hypothetical protein, conserved	151.35	30.8805	4.90115	11.1422	1.059	1.32381					1.78943e-17
Tb927.5.1880	Tb927.5.1880	Tb927.5.1880	inhibitor of serine peptidase (ISP), putative,ecotin family (I11), putative	475.947	97.1103	4.9011	16.8213	2.101	0.0714286					1.21063e-20
Tb927.5.750	Tb927.5.0750	Tb927.5.750	hypothetical protein, conserved	63.4691	12.9544	4.89944	16.3266	1.129	#N/A					9.39615e-10
Tb927.8.3740	Tb927.8.3740	Tb927.8.3740	hypothetical protein, conserved	96.1671	19.649	4.89425	8.04344	2.101	0.593407					4.86731e-15
Tb11.02.0590	Tb11.02.0590	Tb927.11.3090	hypothetical protein, conserved	164.527	33.6336	4.89175	9.40261	0.76	2.575					1.94889e-14
Tb927.10.8640	Tb927.10.08640	Tb927.10.8640	hypothetical protein, conserved	98.8085	20.2084	4.88947	8.37701	0.837	#N/A					8.59047e-17
Tb09.160.1710	Tb09.160.1710	Tb927.9.3030	hypothetical protein, conserved (3C4.280)	117.621	24.0874	4.8831	8.90538	1.035	1.12209					1.63765e-18
Tb11.01.0420	Tb11.01.0420	Tb927.11.8120	protein transport protein Sec13, putative	147.983	30.3228	4.88024	14.1645	1.119	0.417323					8.6798e-20
Tb11.01.4550	Tb11.01.4550	Tb927.11.12700	hypothetical protein, conserved	91.3541	18.7701	4.86699	16.3633	1.484	8.95	stop	-1	converge		1.10761e-09
Tb11.01.5080	Tb11.01.5080	Tb927.11.13480	hypothetical protein, conserved	81.335	16.7233	4.86357	11.1986	1.004	1.67347					6.32583e-14
Tb09.211.3630	Tb09.211.3630	Tb927.9.12680	hypothetical protein, conserved	59.4537	12.2377	4.85822	8.76931	0.355	1.30255					7.9746e-11
Tb927.5.4050	Tb927.5.4050	Tb927.5.4050	hypothetical protein, conserved	217.246	44.7213	4.85776	10.3696	1.508	4.03659	stop	-5	converge		1.62329e-13
Tb927.7.4720	Tb927.7.4720	Tb927.7.4720	hypothetical protein	68.9408	14.1925	4.85755	13.1108	0.851	0.444444	stop	-4	converge		1.72424e-11
Tb11.01.4530	Tb11.01.4530	Tb927.11.12690	hypothetical protein, conserved	42.1071	8.67758	4.85241	13.4844	1.27	0.0166667	stop	-3	converge		1.83485e-10
Tb11.02.4890	Tb11.02.4890	Tb927.11.7040	pterin-4-alpha-carbinolamine dehydratase, putative	200.809	41.4277	4.84723	32.9364	1.434	0					1.47947e-20
Tb927.4.5170	Tb927.4.5170	Tb927.4.5170	ribosomal protein L7/L12, putative	124.786	25.7488	4.84627	11.1088	0.814	0.651685					1.24353e-14
Tb927.7.6710	Tb927.7.6710	Tb927.7.6710	hypothetical protein	8.82763	1.82473	4.83778	#N/A	1.386	1.5					0.0195381
Tb927.5.2230	Tb927.5.2230	Tb927.5.2230	hypothetical protein, conserved	314.672	65.0732	4.83566	28.4352	#N/A	#N/A					9.63505e-18
Tb927.5.2200	Tb927.5.2200	Tb927.5.2200	hypothetical protein, conserved	314.672	65.0732	4.83566	28.4352	#N/A	#N/A					9.63505e-18
Tb11.01.3085	Tb11.01.3085	Tb927.11.11300	hypothetical protein, conserved	109.038	22.6432	4.81548	9.7131	1.372	0.15625					1.35201e-12
Tb927.3.1780	Tb927.3.1780	Tb927.3.1780	U6 snRNA-associated Sm-like protein LSm8p (TbLSm8)	216.242	44.9074	4.81529	10.634	0.966	0					1.28227e-14
Tb927.10.4790	Tb927.10.04790	Tb927.10.4790	hypothetical protein, conserved	216.025	44.9251	4.80856	25.917	0.809	#N/A					5.39496e-15
Tb11.01.3200	Tb11.01.3200	Tb927.11.11390	hypothetical protein, conserved	145.473	30.3035	4.80053	9.98783	1.016	0	stop	-2	stop/start		2.0522e-20
Tb927.3.1150	Tb927.3.1150	Tb927.3.1150	hypothetical protein, conserved	160.743	33.5188	4.79562	10.0109	1.071	0.536313					3.14372e-18
Tb927.3.4480	Tb927.3.4480	Tb927.3.4480	hypothetical protein, conserved	82.7703	17.2672	4.79351	11.0588	1.906	1.81159					6.78986e-15
Tb11.01.7870	Tb11.01.7870	Tb927.11.16190	hypothetical protein	3.84763	0.803361	4.78942	-49.8612	4.456	10.75	stop	-1	converge	singleton	#N/A
Tb11.01.8226	Tb11.01.8226	Tb927.11.16520	hypothetical protein, conserved	130.681	27.3938	4.77047	10.4703	1.549	76					5.41978e-11
Tb11.01.4510	Tb11.01.4510	Tb927.11.12670	hypothetical protein, conserved	87.6579	18.4096	4.76153	11.3795	1.587	0	stop	-5	converge		1.91854e-15
Tb927.4.970	Tb927.4.0970	Tb927.4.970	hypothetical protein, conserved	74.2414	15.6191	4.75323	9.18194	0.638	#N/A					3.75746e-11
Tb927.10.6380	Tb927.10.06380	Tb927.10.6380	hypothetical protein, conserved,ring finger containing protein	119.752	25.2035	4.75138	11.727	0.718	#N/A					4.67738e-14
Tb927.8.3600	Tb927.8.3600	Tb927.8.3600	hypothetical protein, conserved	76.5542	16.1591	4.73752	16.8125	0.409	0.638889					5.0646e-14
Tb11.01.8000	Tb11.01.8000	Tb927.11.16320	hypothetical protein, conserved	95.2459	20.1241	4.73294	8.07115	1.12	0.541667					6.53221e-13
Tb927.8.3760	Tb927.8.3760	Tb927.8.3760	hypothetical protein	25.4609	5.38826	4.72525	37.3924	3.382	0.383721					0.000294079
Tb09.v1.0400	Tb09.v1.0400	Tb927.9.7810	hypothetical protein, conserved	157.693	33.4206	4.71843	13.9126	0.968	0.936813					2.01067e-14
Tb11.03.0290	Tb11.03.0290	Tb927.11.850	protein kinase, putative	98.3059	20.8653	4.71145	11.6197	0.946	1.38614					1.87897e-19
Tb927.7.6880	Tb927.7.6880	Tb927.7.6880	hypothetical protein, conserved	101.127	21.5212	4.69892	29.6245	#N/A	#N/A	start	_+1	diverge	rRNA	4.89899e-13
Tb927.10.1600	Tb927.10.01600	Tb927.10.1600	hypothetical protein, conserved	61.1447	13.0332	4.69145	10.7698	0.835	#N/A					1.6213e-12
Tb11.03.0490	Tb11.03.0490	Tb927.11.590	hypothetical protein, conserved	166.444	35.4944	4.68931	9.24779	1.17	0.304348					1.34494e-19
Tb927.8.2500	Tb927.8.2500	Tb927.8.2500	ribosomal RNA methyltransferase, putative	129.976	27.7351	4.68635	12.4022	0.777	1.52055					2.10283e-15
Tb927.3.2120	Tb927.3.2120	Tb927.3.2120	hypothetical protein, conserved	90.0513	19.2169	4.68603	9.83365	1.503	1.08824					8.03226e-19
Tb927.10.6200	Tb927.10.06200	Tb927.10.6200	hypothetical protein, conserved	94.6504	20.3218	4.65757	11.073	0.415	#N/A					1.81857e-07
Tb927.7.6100	Tb927.7.6100	Tb927.7.6100	hypothetical protein	120.221	25.8243	4.65533	24.0914	1.446	1.5					1.03209e-14
Tb11.02.1010	Tb11.02.1010	Tb927.11.3520	hypothetical protein, conserved	122.528	26.3226	4.65487	9.15146	0.984	2.80435	stop	-4	stop/start		4.31828e-15
Tb11.01.7180	Tb11.01.7180	Tb927.11.15540	hypothetical protein, conserved	30.7	6.59753	4.65325	13.3132	0.639	0.674157					1.39102e-11
Tb927.4.3460	Tb927.4.3460	Tb927.4.3460	ubiquitin-conjugating enzyme e2, putative,ubiquitin carrier protein, putative,ubiquitin-protein ligase, putative	165.541	35.5793	4.65274	16.1027	#N/A	9.14706					6.94433e-16
Tb11.01.0780	Tb11.01.0780	Tb927.11.9040	hypothetical protein, conserved	148.532	31.95	4.64889	22.7061	1.163	0.505051					6.67752e-11
Tb927.5.1800	Tb927.5.1800	Tb927.5.1800	hypothetical protein, conserved	426.057	91.7567	4.64333	7.65052	1.099	4.92308					4.51727e-19
Tb11.01.0620	Tb11.01.0620	Tb927.11.8880	hypothetical protein, conserved	131.124	28.2427	4.64275	10.2267	0.87	1.74339					2.36363e-18
Tb927.8.5740	Tb927.8.5740	Tb927.8.5740	proteasome 26S non-ATPase subunit 9, putative	96.49	20.7944	4.64018	10.1286	1.008	0					4.20191e-12
Tb927.8.2170	Tb927.8.2170	Tb927.8.2170	hypothetical protein, conserved	53.4913	11.5517	4.63062	20.5636	0.488	0.216981					2.40428e-11
Tb927.3.2670	Tb927.3.2670	Tb927.3.2670	hypothetical protein, conserved	121.659	26.282	4.62899	9.08412	0.543	1.64706					9.90225e-16
Tb927.7.6210	Tb927.7.6210	Tb927.7.6210	hypothetical protein, conserved	59.8145	12.933	4.62495	12.4219	0.626	1.54412					1.66099e-12
Tb927.8.3670	Tb927.8.3670	Tb927.8.3670	hypothetical protein	50.2643	10.8923	4.61467	-154.663	1.415	0.313131					1.89961e-06
Tb927.10.15830	Tb927.10.15830	Tb927.10.15830	hypothetical protein, conserved	214.448	46.4961	4.61216	10.8147	0.812	0.504505					8.0595e-19
Tb11.01.1600	Tb11.01.1600	Tb927.11.9830	hypothetical protein, conserved	90.3648	19.5996	4.61055	12.2588	1.85	0.352941	start	_+2	diverge		7.29749e-12
Tb11.03.0115	Tb11.03.0115	Tb927.11.1000	hypothetical protein, conserved	174.079	37.7894	4.60656	9.65722	0.813	0					1.63491e-13
Tb11.01.2910	Tb11.01.2910	Tb927.11.11120	hypothetical protein, conserved	68.2256	14.8122	4.60603	13.0073	0.878	4.34286					3.34275e-09
Tb927.7.5680	Tb927.7.5680	Tb927.7.5680	deoxyribose-phosphate aldolase, putative	112.207	24.3682	4.60466	12.964	0.831	0.512315					1.49906e-15
Tb11.02.0840	Tb11.02.0840	Tb927.11.3340	RNA-binding protein, putative (RBP34)	162.324	35.3419	4.59297	9.07762	1.381	0.278481					1.77592e-16
Tb927.10.4540	Tb927.10.04540	Tb927.10.4540	ARP2/3 complex subunit, putative	38.8481	8.46517	4.58916	13.7548	1.412	#N/A					7.58415e-06
Tb11.01.2770	Tb11.01.2770	Tb927.11.10980	hypothetical protein, conserved	133.512	29.1506	4.58009	9.72713	2.628	2.60744					1.28333e-12
Tb927.3.5410	Tb927.3.5410	Tb927.3.5410	hypothetical protein, conserved	32.9899	7.2045	4.57907	9.24092	0.729	1.80882					3.38976e-07
Tb927.2.2500	Tb927.2.2500	Tb927.2.2500	hypothetical protein, conserved (25N14.15)	92.0521	20.1495	4.56845	14.7313	0.712	0.64497					2.86691e-13
Tb927.3.600	Tb927.3.0600	Tb927.3.600	hypothetical protein	64.5859	14.1377	4.56835	18.2634	4.715	#N/A	stop	-1	converge		1.1074e-09
Tb927.2.2390	Tb927.2.2390	Tb927.2.2390	hypothetical protein, conserved (25N14.70)	193.157	42.2889	4.56756	30.0914	0.853	1.01724					8.31721e-15
Tb927.7.7500	Tb927.7.7500	Tb927.7.7500	thymine-7-hydroxylase, putative (TLP7)	124.135	27.2433	4.55651	29.9977	#N/A	2.41667	start	_+2	diverge		2.39965e-16
Tb927.4.1670	Tb927.4.1670	Tb927.4.1670	hypothetical protein, conserved	60.8414	13.3542	4.55597	11.0765	0.798	1.40816					5.7776e-08
Tb927.10.1690	Tb927.10.01690	Tb927.10.1690	nucleotide binding protein, putative (NBP 1)	61.0995	13.4201	4.55283	11.221	0.864	#N/A	start	_+2	diverge		4.64034e-11
Tb927.10.280	Tb927.10.00280	Tb927.10.280	cytochrome oxidase subunit VI (COXVI)	184.99	40.6943	4.54585	15.3071	0.432	#N/A					3.42392e-16
Tb927.7.6380	Tb927.7.6380	Tb927.7.6380	ssm4 protein, putative (TbSsm4)	114.252	25.1391	4.5448	10.8698	0.676	0.473958					5.07209e-13
Tb927.10.1860	Tb927.10.01860	Tb927.10.1860	hypothetical protein, conserved	146.044	32.1734	4.53929	7.96061	1.305	#N/A					6.31181e-18
Tb927.10.14650	Tb927.10.14650	Tb927.10.14650	hypothetical protein, conserved	309.581	68.2127	4.53847	11.0764	0.679	0					9.89833e-16
Tb927.5.2260	Tb927.5.2260	Tb927.5.2260	hypothetical protein, conserved	294.545	64.9496	4.53498	25.0453	#N/A	#N/A					5.46576e-16
Tb09.160.5040	Tb09.160.5040	Tb927.9.6890	hypothetical protein, conserved	57.9995	12.792	4.53404	13.5195	0.839	2.66452	start	_+2	stop/start		2.63652e-06
Tb927.10.13110	Tb927.10.13110	Tb927.10.13110	dynein light chain, putative,dynein light chain 2B, cytoplasmic, putative,predicted dynein modulator,roadblock/LC7 family member	338.451	74.8997	4.51872	49.6112	0.842	0.047619	stop	-5	converge		3.79586e-16
Tb11.01.0135	Tb11.01.0135	Tb927.11.8420	hypothetical protein, conserved	118.618	26.2964	4.5108	10.0567	0.577	1.23636					5.90265e-12
Tb927.5.1360	Tb927.5.1360	Tb927.5.1360	nucleoside 2-deoxyribosyltransferase (NDRT)	216.348	47.9769	4.50942	97.4641	1.964	2	stop	-3	converge		4.96093e-17
Tb927.1.490	Tb927.1.0490	Tb927.1.0490	hypothetical protein	99.2304	22.019	4.50659	64.2776	#N/A	#N/A	start	_+2	diverge	repetitive	4.48506e-09
Tb927.10.2560	Tb927.10.02560	Tb927.10.2560	mitochondrial malate dehydrogenase (mMDH)	166.813	37.0592	4.50124	14.102	0.096	#N/A					7.86635e-18
Tb927.10.7470	Tb927.10.07470	Tb927.10.7470	RNA-binding protein, putative (RBP15)	173.759	38.6197	4.49924	14.2972	0.99	#N/A					2.00673e-11
Tb11.01.1700	Tb11.01.1700	Tb927.11.9940	hypothetical protein, conserved	165.487	36.7824	4.49909	8.67953	0.816	0.76378					1.51493e-15
Tb927.7.6800	Tb927.7.6800	Tb927.7.6800	hypothetical protein, conserved	76.3157	16.9635	4.49883	12.7182	0.379	2.28846	start	_+3	stop/start	tRNA	2.16475e-14
Tb927.6.3910	Tb927.6.3910	Tb927.6.3910	hypothetical protein, conserved	107.563	23.9096	4.49874	13.7003	1.553	0.777778					1.03386e-07
Tb927.10.4590	Tb927.10.04590	Tb927.10.4590	mitochondrial inner membrane signal peptidase, putative,serine peptidase clan SF, family S26B, putative	88.4763	19.6814	4.49544	12.9151	0.937	#N/A					1.52405e-10
Tb927.2.4440	Tb927.2.4440	Tb927.2.4440	hypothetical protein (30M24.360)	30.7363	6.84168	4.49251	43.553	1.37	0					8.29524e-06
Tb927.4.1600	Tb927.4.1600	Tb927.4.1600	hypothetical protein, conserved	141.663	31.5423	4.49121	16.9745	0.971	2.925					4.38586e-16
Tb11.02.4060	Tb11.02.4060	Tb927.11.6190	hypothetical protein, conserved	78.9924	17.6026	4.48754	12.5042	0.557	1.71111					9.26225e-09
Tb09.244.2420	Tb09.244.2420	Tb927.9.15620	BARP protein (BARP)	45.9031	10.2728	4.46843	12.2251	#N/A	#N/A					2.41329e-10
Tb927.8.6510	Tb927.8.6510	Tb927.8.6510	ubiquitin-conjugating enzyme e2, putative,ubiquitin-protein ligase, putative,ubiquitin carrier protein, putative	66.1011	14.8086	4.46369	11.0546	1.127	1.43262					1.54613e-09
Tb927.10.4830	Tb927.10.04830	Tb927.10.4830	hypothetical protein, conserved	192.814	43.1985	4.46345	16.453	1.12	#N/A					1.11228e-15
Tb11.01.5600	Tb11.01.5600	Tb927.11.14030	cyclin 9,cyclin C-like, putative (pers. comm. J. Mottram, Univ. of Glasgow) (CYC9)	84.7072	18.9796	4.46306	8.64605	1.409	0.957265					1.25068e-12
Tb927.5.1030	Tb927.5.1030	Tb927.5.1030	hypothetical protein, conserved	70.3935	15.7971	4.4561	14.1264	1.139	0					8.81516e-11
Tb927.4.3080	Tb927.4.3080	Tb927.4.3080	hypothetical protein, conserved	89.2006	20.0211	4.45532	9.10924	1.707	6.33333					3.48711e-10
Tb927.10.6550	Tb927.10.06550	Tb927.10.6550	hypothetical protein, conserved	214.644	48.2201	4.45135	14.9212	1.051	#N/A					1.86209e-17
Tb927.3.2990	Tb927.3.2990	Tb927.3.2990	hypothetical protein, conserved	126.517	28.5291	4.43466	9.43437	0.859	0					3.57931e-13
Tb927.5.4370	Tb927.5.4370	Tb927.5.4370	hypothetical protein, conserved	82.0633	18.534	4.42773	24.326	0.964	0					1.07594e-10
Tb927.3.4200	Tb927.3.4200	Tb927.3.4200	hypothetical protein, conserved	159.509	36.0642	4.42291	11.9771	0.873	3.43523					2.85597e-16
Tb927.3.3330	Tb927.3.3330	Tb927.3.3330	heat shock protein 20, putative	177.244	40.1094	4.41902	29.0508	0.526	3.47899					7.33845e-15
Tb11.01.3860	Tb11.01.3860	Tb927.11.12040	hypothetical protein, conserved	119.069	26.9788	4.41341	35.143	0.307	13.7143	start	_+3	diverge		1.31416e-10
Tb927.6.3530	Tb927.6.3530	Tb927.6.3530	hypothetical protein, conserved	73.7672	16.7181	4.41242	9.60961	0.995	0.409091					6.47659e-13
Tb11.01.3030	Tb11.01.3030	Tb927.11.11240	hypothetical protein, conserved	223.549	50.7142	4.40801	13.464	1.339	0.468468					2.86453e-17
Tb927.7.5520	Tb927.7.5520	Tb927.7.5520	hypothetical protein, conserved	172.099	39.046	4.4076	15.1421	0.844	0.673333					1.16743e-17
Tb11.01.6835	Tb11.01.6835	Tb927.11.15180	hypothetical protein, conserved	268.384	60.9026	4.40678	11.6123	0.732	1.2243					8.03963e-15
Tb927.4.1760	Tb927.4.1760	Tb927.4.1760	hypothetical protein, conserved	168.512	38.2714	4.40307	11.2457	0.664	1.81609					9.13908e-14
Tb927.3.3260	Tb927.3.3260	Tb927.3.3260	hypothetical protein, conserved	71.7598	16.345	4.39031	10.182	0.938	0.117647					2.95195e-12
Tb927.3.4010	Tb927.3.4010	Tb927.3.4010	hypothetical protein	3.02371	0.691658	4.37168	31.898	PF Only	3.95652	stop	-1	converge		#N/A
Tb927.8.3120	Tb927.8.3120	Tb927.8.3120	hypothetical protein, conserved	71.0402	16.2872	4.36171	9.69976	1.269	0					1.67288e-06
Tb927.10.1160	Tb927.10.01160	Tb927.10.1160	hypothetical protein, conserved	222.684	51.0774	4.35974	13.0705	1.302	#N/A					3.23529e-14
Tb11.01.7720	Tb11.01.7720	Tb927.11.16060	zinc finger protein, putative,predicted zinc finger protein	57.6836	13.2311	4.3597	12.6244	0.737	1.02102					1.60168e-13
Tb927.1.2640	Tb927.1.2640	Tb927.1.2640	hypothetical protein, conserved	26.625	6.11513	4.35395	19.3742	0.965	0.0939227					7.25472e-08
Tb927.6.4180	Tb927.6.4180	Tb927.6.4180	hypothetical protein, conserved	152.712	35.1082	4.34974	42.7574	1.552	2.875					2.51352e-14
Tb927.3.1690	Tb927.3.1690	Tb927.3.1690	hypothetical protein, conserved	209.997	48.3861	4.34003	17.1472	0.525	1.25676					7.10606e-16
Tb09.211.1610	Tb09.211.1610	Tb927.9.10080	phosphatidylserine decarboxylase, putative	88.7057	20.4582	4.33596	9.96543	0.627	1.03846					1.24673e-14
Tb927.8.4830	Tb927.8.4830	Tb927.8.4830	U1 small nuclear ribonucleoprotein, putative (RBP24 U170K)	82.4791	19.0326	4.33357	12.7381	0.997	0.722222					1.13823e-11
Tb927.10.1520	Tb927.10.01520	Tb927.10.1520	small GTPase, putative,Ras-related protein, putative (RAB21)	144.834	33.4551	4.32921	8.93859	1.157	#N/A					7.47642e-15
Tb11.01.6640	Tb11.01.6640	Tb927.11.15000	survival of motor neuron (SMN)-like protein (TbSMN)	67.3322	15.5629	4.32646	13.3949	0.936	0.687285					2.17303e-13
Tb927.4.1130	Tb927.4.1130	Tb927.4.1130	hypothetical protein, conserved	186.344	43.1053	4.32299	12.0472	0.952	1.41026					1.53098e-13
Tb927.3.3880	Tb927.3.3880	Tb927.3.3880	hypothetical protein, conserved	172.27	39.8761	4.32013	13.853	0.59	0					4.54103e-14
Tb11.03.0660	Tb11.03.0660	Tb927.11.480	hypothetical protein, conserved	101.413	23.4832	4.31853	17.8587	1.003	2.22845					8.4301e-18
Tb11.02.0680	Tb11.02.0680	Tb927.11.3180	hypothetical protein, conserved	137.62	31.8742	4.3176	10.9764	1.362	0.126761	start	_+3	diverge		2.16999e-13
Tb927.2.6180	Tb927.2.6180	Tb927.2.6180	iron/ascorbate oxidoreductase family protein, putative (36E18.90)	157.115	36.4026	4.31603	16.4866	#N/A	0.993443					1.80743e-16
Tb11.01.6940	Tb11.01.6940	Tb927.11.15290	hypothetical protein, conserved	99.7534	23.1392	4.31101	10.2752	0.937	2.23938					8.57706e-13
Tb927.6.1330	Tb927.6.1330	Tb927.6.1330	hypothetical protein, conserved	3.93556	0.914171	4.30506	13.8852	#N/A	1.63084	stop	-4	converge		0.00267665
Tb927.7.1340	Tb927.7.1340	Tb927.7.1340	10 kDa heat shock protein, putative (HSP10)	2051.99	476.728	4.30431	-28.7051	#N/A	#N/A					1.26565e-13
Tb927.10.11530	Tb927.10.11530	Tb927.10.11530	hypothetical protein, conserved	229.6	53.3557	4.30321	8.50264	0.732	0.64					1.24478e-11
Tb927.10.14640	Tb927.10.14640	Tb927.10.14640	hypothetical protein, conserved	55.7037	12.966	4.29612	7.90749	1.278	1.37179					7.34581e-08
Tb927.7.7380	Tb927.7.7380	Tb927.7.7380	U6 snRNA-associated Sm-like protein LSm3p (TbLSm3)	150.508	35.0659	4.29214	12.4709	0.957	1.07778					1.8286e-08
Tb927.10.900	Tb927.10.00900	Tb927.10.900	hypothetical protein, conserved	67.502	15.7313	4.29094	12.4163	1.137	#N/A					1.69795e-07
Tb927.5.2170	Tb927.5.2170	Tb927.5.2170	hypothetical protein, conserved	329.457	76.8151	4.28896	29.1803	#N/A	3.34395	start	_+2	diverge		1.19514e-15
Tb927.2.5290	Tb927.2.5290	Tb927.2.5290	hypothetical protein, conserved (30J2.95)	71.0162	16.5707	4.28564	17.6738	#N/A	2.01273					1.39041e-16
Tb09.160.0440	Tb09.160.0440	Tb927.9.1470	hypothetical protein, conserved	223.112	52.1785	4.27594	8.16189	0.48	1.29091					1.92996e-14
Tb11.55.0015	Tb11.55.0015	Tb927.11.1640	hypothetical protein, conserved	101.128	23.6913	4.26858	11.5544	0.757	0.271739					5.65306e-16
Tb927.2.2830	Tb927.2.2830	Tb927.2.2830	hypothetical protein, conserved (10C8.215)	34.0261	7.97346	4.26742	17.2281	1.016	1.11197					8.71486e-10
Tb11.01.3915	Tb11.01.3915	Tb927.11.12100	RNA-binding protein, putative (RBP5)	196.955	46.1692	4.26594	170.824	1.102	4.32609					1.83074e-12
Tb927.3.4130	Tb927.3.4130	Tb927.3.4130	hypothetical protein, conserved	123.539	28.9761	4.26347	10.1946	0.527	5.32479					7.14941e-13
Tb927.1.4710	Tb927.1.4710	Tb927.1.4710	hypothetical protein, conserved	101.001	23.7024	4.26119	15.3655	1.741	0.171875					7.39904e-10
Tb927.8.8120	Tb927.8.8120	Tb927.8.8120	hypothetical protein, conserved	88.7435	20.8362	4.2591	16.8932	1.177	4.02804					1.10986e-14
Tb927.8.3270	Tb927.8.3270	Tb927.8.3270	hypothetical protein	68.9103	16.2114	4.25073	10.9827	0.962	1.72603					1.45573e-08
Tb11.01.7230	Tb11.01.7230	Tb927.11.15590	hypothetical protein, conserved	93.5453	22.0478	4.24285	13.956	1.306	1.47525					5.78656e-13
Tb09.160.1000	Tb09.160.1000	Tb927.9.2250	hypothetical protein, conserved	112.787	26.6087	4.23871	9.62545	1.363	2.22967					2.19808e-16
Tb09.211.3430	Tb09.211.3430	Tb927.9.12440	hypothetical protein, conserved	39.2391	9.26511	4.23515	14.5329	1.015	0.623894					7.17415e-07
Tb11.02.0420	Tb11.02.0420	Tb927.11.2900	hypothetical protein, conserved	78.9566	18.6591	4.23154	9.94927	1.391	2.06748					5.38323e-10
Tb11.02.2370	Tb11.02.2370	Tb927.11.4760	hypothetical protein	59.531	14.0721	4.23043	10.6313	0.643	2.26302	stop	-1	converge		1.08156e-09
Tb11.02.5750	Tb11.02.5750	Tb927.11.7880	hypothetical protein, conserved	126.035	29.8117	4.22769	10.3543	1.604	1.78571					6.16246e-13
Tb927.4.5370	Tb927.4.5370	Tb927.4.5370	dynein light chain 2B, cytoplasmic, putative,predicted dynein modulator,roadblock/LC7 family member	197.571	46.8899	4.2135	12.8053	#N/A	0	start	_+3	diverge		1.35473e-12
Tb927.3.4520	Tb927.3.4520	Tb927.3.4520	hypothetical protein, conserved	130.024	30.8662	4.21251	9.22249	1.013	5.4					3.96948e-14
Tb09.142.0320	Tb09.142.0320	Tb927.9.670	hypothetical protein	36.6679	8.70518	4.21219	29.7237	#N/A	2.07143					0.00066856
Tb927.5.2840	Tb927.5.2840	Tb927.5.2840	hypothetical protein, conserved	64.8276	15.3981	4.21011	10.1925	0.466	1					2.45488e-07
Tb11.03.0260	Tb11.03.0260	Tb927.11.870	hypothetical protein, conserved	88.4765	21.0333	4.20649	11.8143	1.045	0.590244					4.84141e-12
Tb927.8.2510	Tb927.8.2510	Tb927.8.2510	hypothetical protein, conserved	145.858	34.7198	4.201	13.6213	1.054	2.85714					4.81664e-14
Tb927.7.1630	Tb927.7.1630	Tb927.7.1630	hypothetical protein, conserved	154.392	36.7694	4.19893	7.24394	#N/A	2.78947					5.54234e-13
Tb09.211.1655	Tb09.211.1655	Tb927.9.10170	hypothetical protein, conserved,predicted zinc finger protein	77.872	18.5457	4.19893	9.89995	2.194	0.895522					1.305e-06
Tb927.4.3600	Tb927.4.3600	Tb927.4.3600	hypothetical protein, conserved	261.43	62.2798	4.19767	13.9975	#N/A	#N/A					3.48237e-13
Tb927.10.1750	Tb927.10.01750	Tb927.10.1750	hypothetical protein, conserved	136.82	32.616	4.19487	12.5159	1.013	#N/A	stop	-2	converge		1.23934e-13
Tb927.10.15150	Tb927.10.15150	Tb927.10.15150	RNA polymerase III C11 subunit RPC11	258.79	61.9658	4.17634	11.2421	0.56	0					2.08855e-13
Tb927.5.2810	Tb927.5.2810	Tb927.5.2810	hypothetical protein, conserved	53.835	12.9065	4.17114	11.9086	1.065	1.5	stop	-5	converge	tRNA	2.72986e-12
Tb927.10.2050	Tb927.10.02050	Tb927.10.2050	hypothetical protein, conserved	93.5724	22.4615	4.1659	10.7186	0.585	#N/A					2.2028e-14
Tb927.10.10780	Tb927.10.10780	Tb927.10.10780	hypothetical protein, conserved	128.321	30.8438	4.16034	9.88382	1.26	2.4878					3.47046e-12
Tb927.7.5800	Tb927.7.5800	Tb927.7.5800	hypothetical protein	109.563	26.3395	4.15965	12.6291	#N/A	0.111111					1.20822e-11
Tb927.4.1040	Tb927.4.1040	Tb927.4.1040	hypothetical protein, conserved	99.4196	23.9125	4.15763	9.84819	1.647	0					6.44454e-10
Tb927.4.3580	Tb927.4.3580	Tb927.4.3580	hypothetical protein, conserved	221.778	53.5266	4.14333	19.6463	0.896	#N/A					1.75258e-16
Tb927.1.2700	Tb927.1.2700	Tb927.1.2700	hypothetical protein, conserved	87.9254	21.228	4.14196	10.077	0.527	2.36076					8.66924e-14
Tb09.160.3540	Tb09.160.3540	Tb927.9.4990	hypothetical protein, conserved (28G16.85)	146.409	35.3573	4.14085	10.3502	1.037	0.62					1.13623e-12
Tb927.4.1830	Tb927.4.1830	Tb927.4.1830	hypothetical protein, conserved	76.0482	18.4111	4.13057	9.25127	0.595	3					4.76571e-11
Tb927.3.2920	Tb927.3.2920	Tb927.3.2920	hypothetical protein, conserved	34.1287	8.27693	4.12335	16.449	2.761	1.7963					7.11582e-08
Tb927.8.3070	Tb927.8.3070	Tb927.8.3070	hypothetical protein, conserved	87.8219	21.3066	4.12181	9.80588	0.854	2.51351					3.12767e-08
Tb927.10.11060	Tb927.10.11060	Tb927.10.11060	hypothetical protein, conserved	272.133	66.1397	4.11451	8.97368	0.669	0					2.37625e-10
Tb927.1.650	Tb927.1.0650	Tb927.1.650	hypothetical protein, conserved	113.982	27.7194	4.11198	8.0415	1.8	#N/A					1.69359e-11
Tb09.211.0485	Tb09.211.0485	Tb927.9.8650	hypothetical protein, conserved	110.948	26.9874	4.1111	20.7824	1.205	1.77007					2.91907e-16
Tb927.3.4050	Tb927.3.4050	Tb927.3.4050	hypothetical protein, conserved	117.623	28.6577	4.10441	9.42411	0.846	1.12195	stop	-5	converge		1.5069e-10
Tb927.4.830	Tb927.4.0830	Tb927.4.830	hypothetical protein, conserved	48.8765	11.9179	4.10109	12.1872	0.844	#N/A					1.31127e-05
Tb927.8.2490	Tb927.8.2490	Tb927.8.2490	hypothetical protein, conserved	71.3605	17.4015	4.10084	13.9164	0.579	1.5697					8.581e-13
Tb927.7.400	Tb927.7.0400	Tb927.7.400	hypothetical protein, conserved	117.697	28.7364	4.09575	12.182	#N/A	#N/A					6.43758e-14
Tb927.7.2260	Tb927.7.2260	Tb927.7.2260	hypothetical protein, conserved	156.545	38.2228	4.0956	9.0762	1.177	1.2521					2.91169e-16
Tb927.8.7040	Tb927.8.7040	Tb927.8.7040	hypothetical protein, conserved	254.5	62.178	4.09308	10.3127	0.922	0.288462					7.96996e-16
Tb927.10.10600	Tb927.10.10600	Tb927.10.10600	ARP2/3 complex 16kDa subunit, putative,ARP2/3 complex subunit, putative	47.4931	11.6073	4.09165	185.897	0.933	0.205128					0.000198962
Tb927.10.15820	Tb927.10.15820	Tb927.10.15820	hypothetical protein, conserved	142.333	34.7984	4.09022	9.20021	1.037	0.538462					5.05239e-14
Tb927.8.5380	Tb927.8.5380	Tb927.8.5380	hypothetical protein, conserved	245.461	60.0328	4.08878	18.1199	1.703	0.813559	stop	-4	converge	tRNA	2.67285e-13
Tb11.01.1490	Tb11.01.1490	Tb927.11.9740	hypothetical protein, conserved	108.875	26.6456	4.08602	12.245	1.328	1.47826					8.82976e-11
Tb927.6.2990	Tb927.6.2990	Tb927.6.2990	hypothetical protein, conserved	149.792	36.668	4.08508	10.2203	1.27	0.894118					1.42568e-15
Tb927.10.5290	Tb927.10.05290	Tb927.10.5290	HIRA-interacting protein 5, putative,predicted NifU-like protein	119.7	29.3059	4.08452	9.64429	0.749	#N/A					1.10484e-12
Tb927.8.6950	Tb927.8.6950	Tb927.8.6950	dynein light chain 2B, cytoplasmic, putative,predicted dynein modulator,roadblock/LC7 family member	182.521	44.7468	4.07898	13.7631	#N/A	0	start	_+3	diverge		1.35917e-11
Tb927.1.840	Tb927.1.0840	Tb927.1.840	hypothetical protein, conserved	90.3085	22.1429	4.07843	12.0732	1.532	#N/A					1.20825e-10
Tb927.10.12390	Tb927.10.12390	Tb927.10.12390	hypothetical protein, conserved	183.907	45.0942	4.07828	10.3879	2.493	0.0181818					1.20248e-15
Tb11.01.5190	Tb11.01.5190	Tb927.11.13600	hypothetical protein, conserved	96.1988	23.6018	4.0759	8.86883	0.748	0.275132					2.43599e-14
Tb11.01.3680	Tb11.01.3680	Tb927.11.11840	hypothetical protein, conserved	66.0749	16.2301	4.07113	9.81349	0.811	2.7					3.73433e-06
Tb927.10.11320	Tb927.10.11320	Tb927.10.11320	hypothetical protein	55.5959	13.6659	4.06823	15.7121	#N/A	#N/A					2.60022e-06
Tb927.5.1840	Tb927.5.1840	Tb927.5.1840	hypothetical protein, conserved	256.432	63.0491	4.06718	9.65804	1.231	0.5					2.65027e-14
Tb927.10.1730	Tb927.10.01730	Tb927.10.1730	hypothetical protein, conserved	84.9748	20.9312	4.05971	9.30454	0.851	#N/A	stop	-4	converge		2.24023e-12
Tb927.10.680	Tb927.10.00680	Tb927.10.680	hypothetical protein, conserved	114.846	28.3073	4.05713	9.00107	1.308	#N/A					3.61825e-13
Tb927.4.550	Tb927.4.0550	Tb927.4.550	hypothetical protein, conserved	160.964	39.6775	4.0568	7.91187	1.014	#N/A					3.37317e-11
Tb927.10.14070	Tb927.10.14070	Tb927.10.14070	mevalonate diphosphate decarboxylase	139.675	34.4447	4.05504	12.2503	#N/A	#N/A	stop	-1	stop/start		1.31453e-15
Tb09.211.0530	Tb09.211.0530	Tb927.9.8710	hypothetical protein, conserved	127.447	31.4808	4.04841	14.9524	0.84	2.17568					5.06297e-13
Tb927.7.7440	Tb927.7.7440	Tb927.7.7440	hypothetical protein, conserved	93.1871	23.032	4.04598	14.0962	0.685	0.333333					4.66314e-16
Tb927.7.4800	Tb927.7.4800	Tb927.7.4800	hypothetical protein, conserved	78.2791	19.3932	4.03643	8.40692	0.619	1.30556					1.04612e-05
Tb927.4.3190	Tb927.4.3190	Tb927.4.3190	ubiquitin-conjugating enzyme e2, putative,ubiquitin carrier protein, putative,ubiquitin-protein ligase, putative	179.228	44.5996	4.01861	12.902	#N/A	1.74847	stop	-1	converge	tRNA	5.52592e-14
Tb927.10.7390	Tb927.10.07390	Tb927.10.7390	hypothetical protein, conserved	246.76	61.4067	4.01846	7.75731	0.991	#N/A					9.26368e-12
Tb11.01.6290	Tb11.01.6290	Tb927.11.14670	hypothetical protein, conserved	46.7192	11.6411	4.01331	8.07638	1.067	2.12834	stop	-4	converge		1.69778e-06
Tb09.244.2490	Tb09.244.2490	Tb927.9.15550	BARP protein (BARP)	54.8053	13.6561	4.01326	11.5806	#N/A	#N/A					5.16742e-09
Tb927.6.4080	Tb927.6.4080	Tb927.6.4080	hypothetical protein, conserved	172.616	43.0503	4.00964	8.35927	0.956	1.78544					3.11637e-14
Tb927.2.5040	Tb927.2.5040	Tb927.2.5040	hypothetical protein, conserved (30M24.60)	113.073	28.21	4.00826	11.9047	1.268	6.16667					2.14152e-11
Tb927.8.6820	Tb927.8.6820	Tb927.8.6820	hypothetical protein, conserved	133.598	33.3921	4.00089	9.78677	0.857	0.0225564					1.052e-15
Tb927.3.2910	Tb927.3.2910	Tb927.3.2910	hypothetical protein, conserved	120.08	30.0993	3.98948	17.3348	1.153	5.60345					6.2408e-09
Tb927.10.2500	Tb927.10.02500	Tb927.10.2500	hypothetical protein, conserved	62.8199	15.7482	3.98901	9.54572	0.907	#N/A					1.87119e-10
Tb927.4.720	Tb927.4.0720	Tb927.4.720	hypothetical protein, conserved	135.486	34.0295	3.98142	11.4884	0.372	#N/A					1.40942e-10
Tb927.8.2010	Tb927.8.2010	Tb927.8.2010	hypothetical protein, conserved	79.6573	20.0446	3.974	10.8034	1.189	4.17391					1.83471e-08
Tb927.8.580	Tb927.8.0580	Tb927.8.580	hypothetical protein, conserved	80.139	20.1943	3.9684	8.63265	1.035	#N/A					9.02007e-12
Tb927.1.1680	Tb927.1.1680	Tb927.1.1680	hypothetical protein, conserved	119.67	30.1753	3.96583	8.64259	1.179	2.13924					1.32286e-12
Tb09.160.5050	Tb09.160.5050	Tb927.9.6910	hypothetical protein, conserved	127.425	32.184	3.95926	8.34041	0.721	1.5098	start	_+3	stop/start		1.9359e-10
Tb09.211.4450	Tb09.211.4450	Tb927.9.13630	hypothetical protein, conserved	147.134	37.1694	3.95846	11.2408	0.803	2.08088					3.04501e-15
Tb927.10.15860	Tb927.10.15860	Tb927.10.15860	hypothetical protein, conserved	101.908	25.8407	3.94369	10.6692	1.17	0					1.82745e-08
Tb927.4.1960	Tb927.4.1960	Tb927.4.1960	hypothetical protein, conserved	122.004	30.974	3.93893	23.271	1.841	0.575163					3.41098e-14
Tb927.10.9290	Tb927.10.09290	Tb927.10.9290	hypothetical protein, conserved	170.622	43.3354	3.93724	13.3508	1.187	#N/A					1.88487e-15
Tb927.6.4810	Tb927.6.4810	Tb927.6.4810	zinc-binding protein (Yippee), putative	91.9734	23.3671	3.93601	7.94257	1.599	0.184874					3.20235e-07
Tb927.7.3800	Tb927.7.3800	Tb927.7.3800	hypothetical protein, conserved	41.3688	10.5145	3.93446	18.4752	1.244	2.06593					1.49684e-06
Tb927.8.4610	Tb927.8.4610	Tb927.8.4610	small GTP-binding protein Rab1 (Trab1)	240.763	61.194	3.93443	10.0702	1.126	0.217391					4.6173e-15
Tb11.01.5365	Tb11.01.5365	Tb927.11.13800	hypothetical protein, conserved	81.7843	20.7973	3.93245	13.3905	0.515	0.421053					8.90099e-13
Tb927.10.8250	Tb927.10.08250	Tb927.10.8250	hypothetical protein, conserved	84.3521	21.4535	3.93186	14.7948	1.139	#N/A					3.4958e-10
Tb927.3.4740	Tb927.3.4740	Tb927.3.4740	hypothetical protein, conserved	163.651	41.6478	3.92941	11.1716	1.011	1.06502					2.89607e-15
Tb927.3.4780	Tb927.3.4780	Tb927.3.4780	hypothetical protein, conserved	163.651	41.6478	3.92941	11.1716	#N/A	#N/A					2.89607e-15
Tb927.7.420	Tb927.7.0420	Tb927.7.0420	hypothetical protein, conserved	110.61	28.159	3.92806	12.2569	#N/A	#N/A					8.1087e-13
Tb11.03.0150	Tb11.03.0150	Tb927.11.970	hypothetical protein, conserved	107.187	27.2944	3.92706	9.21353	1.356	1.73973					8.94069e-11
Tb11.01.7005	Tb11.01.7005	Tb927.11.15360	hypothetical protein, conserved	163.794	41.7101	3.92696	9.42985	0.808	0.808081	start	_+2	stop/start		2.03493e-13
Tb927.4.950	Tb927.4.0950	Tb927.4.950	hypothetical protein, conserved	129.584	33.0089	3.92574	10.2737	1.133	#N/A					1.02123e-13
Tb927.4.700	Tb927.4.0700	Tb927.4.700	hypothetical protein, conserved	79.5541	20.2685	3.925	11.0388	1.009	#N/A					1.51754e-11
Tb927.10.11560	Tb927.10.11560	Tb927.10.11560	hypothetical protein, conserved	68.4759	17.4492	3.9243	13.89	1.164	3.09091					2.72933e-11
Tb927.7.6230	Tb927.7.6230	Tb927.7.6230	ADP-ribosylation factor, putative (ARF3)	85.8104	21.8743	3.92288	11.0958	1.234	2.3956					1.97577e-09
Tb11.03.0750	Tb11.03.0750	Tb927.11.380	hypothetical protein, conserved	96.3692	24.577	3.92111	8.22863	1.004	0					7.02125e-09
Tb11.01.5185	Tb11.01.5185	Tb927.11.13590	hypothetical protein, conserved	82.1713	20.9775	3.91712	12.4222	0.651	0.0714286					5.14502e-07
Tb927.6.2620	Tb927.6.2620	Tb927.6.2620	hypothetical protein, conserved	106.526	27.2036	3.91586	10.0567	1.525	0.0333333					1.28601e-09
Tb927.10.370	Tb927.10.00370	Tb927.10.370	calcineurin B subunit, putative	83.7189	21.4029	3.91157	8.91329	1.915	#N/A					4.31265e-08
Tb11.01.1215	Tb11.01.1215	Tb927.11.9450	cyclophilin type peptidyl-prolyl cis-trans isomerase, putative (PPIase)	133.052	34.0179	3.91124	14.9486	0.913	1.38983					2.11308e-11
Tb11.01.5530	Tb11.01.5530	Tb927.11.13950	hypothetical protein, conserved	62.5736	16.0256	3.90459	17.6074	1.259	0.644444					2.12534e-13
Tb927.8.7180	Tb927.8.7180	Tb927.8.7180	hypothetical protein, conserved	87.0315	22.3095	3.9011	12.3588	1.65	5.21951					1.103e-10
Tb927.7.440	Tb927.7.0440	Tb927.7.0440	hypothetical protein, conserved	93.8123	24.0582	3.89939	12.5981	#N/A	#N/A					2.93953e-12
Tb927.3.5170	Tb927.3.5170	Tb927.3.5170	hypothetical protein, conserved	89.2431	22.8926	3.89833	9.78517	1.017	0					4.94939e-13
Tb927.10.4400	Tb927.10.04400	Tb927.10.4400	hypothetical protein, conserved	19.2439	4.93793	3.89717	13.1517	2.073	#N/A	stop	-3	converge		0.00432488
Tb11.03.0475	Tb11.03.0475	Tb927.11.600	hypothetical protein, conserved	459.62	118.394	3.88213	20.2457	0.28	0.578947					3.38742e-14
Tb927.8.4550	Tb927.8.4550	Tb927.8.4550	hypothetical protein, conserved	176.03	45.3495	3.88164	7.39411	1.787	2.77419					3.21739e-13
Tb927.8.4650	Tb927.8.4650	Tb927.8.4650	hypothetical protein, conserved	241.415	62.2637	3.87729	19.1125	1.131	0.159091					8.74156e-14
Tb927.8.2340	Tb927.8.2340	Tb927.8.2340	hypothetical protein, conserved	82.0194	21.1557	3.87695	8.51156	1.019	2.84615					1.50917e-06
Tb927.7.7010	Tb927.7.7010	Tb927.7.7010	hypothetical protein, conserved	111.718	28.8306	3.87497	10.4579	0.86	1.06286					9.88143e-09
Tb927.10.6430	Tb927.10.06430	Tb927.10.6430	hypothetical protein	1.24409	0.321292	3.87215	#N/A	BF Only	#N/A	start	_+1	diverge		#N/A
Tb11.02.0465	Tb11.02.0465	Tb927.11.2960	hypothetical protein, conserved	128.338	33.1443	3.8721	8.7464	0.801	0.297297					3.2804e-08
Tb927.10.10640	Tb927.10.10640	Tb927.10.10640	hypothetical protein, conserved	173.131	44.7556	3.86837	10.1886	0.943	0					1.40015e-08
Tb11.01.3760	Tb11.01.3760	Tb927.11.11930	hypothetical protein, conserved	134.724	34.838	3.86714	31.6063	0.912	0.90625					1.25358e-11
Tb11.02.5410	Tb11.02.5410	n/a	ubiquitin activating enzyme, putative	40.2014	10.401	3.86514	13.5549	0.947	0	stop	-1	converge		1.66225e-08
Tb927.10.13560	Tb927.10.13560	Tb927.10.13560	mevalonate-diphosphate decarboxylase	157.055	40.6661	3.86207	12.6308	0.436	0.75	stop	-1	stop/start		6.83925e-15
Tb09.160.4270	Tb09.160.4270	Tb927.9.5800	hypothetical protein, conserved (28G16.425)	175.281	45.3868	3.86194	11.2505	1.248	2.43103					7.68756e-11
Tb927.5.1710	Tb927.5.1710	Tb927.5.1710	ribonucleoprotein p18, mitochondrial precursor, putative	382.337	99.0127	3.8615	30.4418	0.387	0.743961					8.79259e-15
Tb927.3.720	Tb927.3.0720	Tb927.3.720	zinc finger protein 2, putative,ZFP family member, putative (ZFP3)	364.456	94.4801	3.85749	-19.5192	1.476	#N/A					6.66846e-15
Tb927.5.820	Tb927.5.0820	Tb927.5.820	hypothetical protein, conserved	28.1987	7.31261	3.85617	15.2012	0.772	#N/A					4.27442e-09
Tb927.4.890	Tb927.4.0890	Tb927.4.890	small nuclear ribonucleoprotein SmD3, putative (SmD3)	141.673	36.7445	3.85563	11.2443	0.847	#N/A					9.72808e-10
Tb11.01.2010	Tb11.01.2010	Tb927.11.10250	hypothetical protein, conserved	43.2063	11.2164	3.85207	14.1867	0.783	6.72131					6.48981e-10
Tb11.02.5400	Tb11.02.5400	n/a	cystathionine beta-synthase, putative	108.951	28.3132	3.84806	12.7794	0.405	1.09412	stop	-2	converge		2.32716e-13
Tb927.10.4740	Tb927.10.04740	Tb927.10.4740	nucleolar RNA-binding protein, putative	338.004	87.8402	3.84794	-95.4462	2.005	#N/A					5.71488e-10
Tb927.6.2260	Tb927.6.2260	Tb927.6.2260	hypothetical protein, conserved	353.722	91.9277	3.84783	9.07822	0.839	1.0411					9.05352e-15
Tb927.6.2320	Tb927.6.2320	Tb927.6.2320	hypothetical protein, conserved	353.722	91.9277	3.84783	9.07822	#N/A	#N/A					9.05352e-15
Tb927.3.3100	Tb927.3.3100	Tb927.3.3100	peptidyl-prolyl cis-trans isomerase NIMA-interacting 4, putative	108.949	28.3252	3.84637	15.0197	1.062	#N/A					2.29735e-09
Tb11.01.7980	Tb11.01.7980	Tb927.11.16300	hypothetical protein, conserved	91.8842	23.8952	3.84529	9.85507	0.402	2.34722					8.93204e-13
Tb927.10.6770	Tb927.10.06770	Tb927.10.6770	hypothetical protein, conserved	46.6431	12.1351	3.84364	11.9643	1.767	#N/A					4.19593e-06
Tb11.02.4200	Tb11.02.4200	Tb927.11.6330	splicing factor Prp31;date=20090417 (6PGL)	98.9115	25.7515	3.841	10.2207	1.425	0.793478	stop	-1	stop/start		4.95548e-11
Tb927.8.1880	Tb927.8.1880	Tb927.8.1880	hypothetical protein, conserved	155.092	40.4086	3.83808	11.5935	0.677	2.40052					7.62057e-12
Tb927.8.4530	Tb927.8.4530	Tb927.8.4530	hypothetical protein, conserved	50.7348	13.2285	3.83526	10.8583	1.093	3.25					4.91082e-09
Tb927.10.6650	Tb927.10.06650	Tb927.10.6650	hypothetical protein, conserved,G10 protein homologue, putative	108.001	28.1723	3.8336	11.5853	1.748	#N/A					7.01702e-11
Tb09.160.2020	Tb09.160.2020	Tb927.9.3370	thioredoxin (trx)	156.574	40.9088	3.82739	9.82854	0.701	1.88372					4.60931e-11
Tb927.3.5560	Tb927.3.5560	Tb927.3.5560	hypothetical protein, conserved	123.622	32.3091	3.82623	36.916	0.984	1.28889					3.33602e-08
Tb09.211.4580	Tb09.211.4580	Tb927.9.14050	hypothetical protein, conserved	61.3884	16.0742	3.81906	12.8259	0.662	1.68245					8.83205e-12
Tb927.4.3780	Tb927.4.3780	Tb927.4.3780	hypothetical protein, conserved	40.0205	10.4823	3.81791	33.8996	1.483	0.25	stop	-3	converge		2.29949e-08
Tb927.10.7190	Tb927.10.07190	Tb927.10.7190	D-tyrosyl-tRNA deacylase, putative	222.276	58.3395	3.81005	17.3337	0.933	#N/A	stop	-2	converge		6.38533e-12
Tb11.55.0021	Tb11.55.0021	Tb927.11.1590	hypothetical protein, conserved	49.6008	13.035	3.8052	9.37549	1.225	0.507692					2.81268e-07
Tb927.2.6210	Tb927.2.6210	Tb927.2.6210	iron/ascorbate oxidoreductase family protein, putative (36E18.105)	73.773	19.4353	3.79582	17.0875	#N/A	#N/A					4.02872e-10
Tb09.160.1490	Tb09.160.1490	Tb927.9.2800	hypothetical protein, conserved (3C4.365)	86.2798	22.7325	3.79543	24.6723	2.167	0.598039					4.11672e-12
Tb11.01.3780	Tb11.01.3780	Tb927.11.11950	cytochrome oxidase assembly protein, putative	42.1393	11.1143	3.79146	12.6663	0.277	0.605442	stop	-4	converge		1.01973e-08
Tb927.8.6900	Tb927.8.6900	Tb927.8.6900	hypothetical protein, conserved	84.3252	22.2411	3.79141	9.70798	1.612	0.645161	start	_+3	diverge		9.30763e-09
Tb11.01.1930	Tb11.01.1930	Tb927.11.10170	hypothetical protein, conserved	153.896	40.6211	3.78858	9.24507	0.958	3.24211					8.35457e-14
Tb927.7.360	Tb927.7.0360	Tb927.7.360	hypothetical protein, conserved	102.644	27.0974	3.78796	11.6629	#N/A	#N/A					7.07577e-13
Tb927.2.4840	Tb927.2.4840	Tb927.2.4840	hypothetical protein, conserved (30M24.160)	106.059	28.0324	3.78344	9.42999	0.633	9.46667					1.37696e-10
Tb927.8.670	Tb927.8.0670	Tb927.8.670	hypothetical protein, conserved	61.0861	16.2168	3.76684	9.90866	2.651	#N/A					1.97294e-08
Tb927.8.4630	Tb927.8.4630	Tb927.8.4630	hypothetical protein, conserved	219.682	58.3586	3.76434	30.4135	0.969	0					1.19898e-12
Tb11.03.0430	Tb11.03.0430	Tb927.11.650	hypothetical protein, conserved	149.605	39.7502	3.76363	13.8665	0.7	1.2381					5.76989e-10
Tb927.8.1750	Tb927.8.1750	Tb927.8.1750	hypothetical protein, conserved	294.502	78.2541	3.7634	41.4044	1.462	0.282051					3.80457e-14
Tb09.211.4100	Tb09.211.4100	Tb927.9.13240	hypothetical protein, conserved	126.809	33.707	3.76208	11.3629	1.037	0.5	stop	-1	converge	tRNA	1.00967e-10
Tb927.8.3090	Tb927.8.3090	Tb927.8.3090	hypothetical protein, conserved	127.192	33.8321	3.7595	27.8881	0.593	0.585366					1.93547e-09
Tb11.01.7320	Tb11.01.7320	Tb927.11.15670	hypothetical protein	80.7209	21.474	3.75901	9.49468	1.256	5.05556					1.18554e-11
Tb927.6.4130	Tb927.6.4130	Tb927.6.4130	hypothetical protein, conserved	87.656	23.3422	3.75525	12.7636	0.473	1.48387					1.63798e-12
Tb927.10.11950	Tb927.10.11950	Tb927.10.11950	hypothetical protein, conserved	71.4022	19.037	3.7507	8.79027	1.075	0.789474					1.85184e-07
Tb11.01.1230	Tb11.01.1230	Tb927.11.9470	ADP-ribosylation factor GTPase activating protein, putative	150.973	40.2877	3.74738	35.0096	1.547	2.87736					3.61673e-14
Tb11.01.1420	Tb11.01.1420	Tb927.11.9660	hypothetical protein, conserved	75.8983	20.2607	3.74609	10.0965	0.714	2.28727					4.03304e-11
Tb927.10.8220	Tb927.10.08220	Tb927.10.8220	hypothetical protein, conserved	109.669	29.2873	3.74458	10.0729	1.224	#N/A					6.71754e-09
Tb927.4.1180	Tb927.4.1180	Tb927.4.1180	hypothetical protein, conserved	113.365	30.2805	3.74384	18.3032	1.439	0.457627	start	_+2	diverge	tRNA	1.70386e-12
Tb927.2.5800	Tb927.2.5800	Tb927.2.5800	sedoheptulose-1,7-bisphosphatase (SBPase)	174.572	46.6544	3.74182	12.848	0.866	2.10189					2.48517e-14
Tb927.5.3790	Tb927.5.3790	Tb927.5.3790	hypothetical protein, conserved	66.7002	17.8407	3.73865	19.0055	1.554	0.4					2.45545e-08
Tb927.10.6490	Tb927.10.06490	Tb927.10.6490	hypothetical protein, conserved	364.15	97.5257	3.73388	40.3784	0.833	#N/A					4.80457e-14
Tb927.4.940	Tb927.4.0940	Tb927.4.940	hypothetical protein, conserved	165.058	44.2372	3.7312	11.2634	0.957	#N/A					1.20976e-12
Tb927.10.11610	Tb927.10.11610	Tb927.10.11610	hypothetical protein, conserved	95.8576	25.7056	3.72905	10.741	1.712	1.27848					4.57286e-07
Tb927.7.1390	Tb927.7.1390	Tb927.7.1390	RNA-binding protein, putative (RBSR2)	83.6193	22.4282	3.72831	11.6693	1.089	0.103448	stop	-1	stop/start		1.83107e-08
Tb927.6.4040	Tb927.6.4040	Tb927.6.4040	hypothetical protein, conserved	73.8351	19.8125	3.72669	7.49577	1.293	2.6					3.57882e-09
Tb927.5.4360	Tb927.5.4360	Tb927.5.4360	hypothetical protein, conserved	56.1136	15.0665	3.72439	10.9503	1.328	1.38994					1.44107e-08
Tb11.01.4190	Tb11.01.4190	Tb927.11.12370	hypothetical protein, conserved	100.958	27.1116	3.72381	10.4363	0.458	0.3					1.98965e-13
Tb927.4.3680	Tb927.4.3680	Tb927.4.3680	protein phosphatase 2C, putative	174.065	46.7574	3.72273	10.054	0.728	1.82209					1.14303e-13
Tb09.v1.0390	Tb09.v1.0390	Tb927.9.7800	hypothetical protein, conserved	75.5	20.2839	3.72217	10.2012	0.867	0.871186					3.10393e-09
Tb927.1.1990	Tb927.1.1990	Tb927.1.1990	hypothetical protein, conserved	89.6349	24.0888	3.72102	9.63825	2.743	3.45238	stop	-2	converge		4.89688e-09
Tb927.6.350	Tb927.6.0350	Tb927.6.350	hypothetical protein, conserved	64.922	17.4557	3.71925	16.8075	7.745	#N/A	stop	-1	converge		5.965e-09
Tb09.160.2350	Tb09.160.2350	Tb927.9.3750	hypothetical protein, conserved (1L12.50)	44.7146	12.0409	3.71357	9.01403	1.595	4.71429	stop	-4	stop/start		1.28724e-05
Tb927.10.15230	Tb927.10.15230	Tb927.10.15230	hypothetical protein, conserved	117.499	31.6532	3.71208	10.539	1.108	2.18182					2.105e-11
Tb927.7.1170	Tb927.7.1170	Tb927.7.1170	RNA-binding protein, putative (Y14)	204.647	55.2228	3.70585	10.0221	0.828	2.54717					1.14245e-12
Tb927.5.2910	Tb927.5.2910	Tb927.5.2910	hypothetical protein, conserved	92.8352	25.0525	3.70562	8.7994	1.579	0	start	_+1	diverge		1.78178e-08
Tb927.8.4280	Tb927.8.4280	Tb927.8.4280	nuclear transport factor 2, putative	100.39	27.1006	3.70435	16.194	0.898	#N/A					1.04395e-10
Tb11.01.5355	Tb11.01.5355	Tb927.11.13790	hypothetical protein, conserved	164.878	44.517	3.70372	13.0666	0.611	0	start	_+3	diverge	double histone peak	8.67825e-14
Tb927.5.4000	Tb927.5.4000	Tb927.5.4000	hypothetical protein	1.12441	0.305074	3.68568	227.913	BF Only	4.82716	stop	-1	converge		#N/A
Tb11.02.3840	Tb11.02.3840	Tb927.11.6020	hypothetical protein, conserved	63.7085	17.3035	3.68182	7.81849	1.423	0.120567					3.66321e-08
Tb927.10.7670	Tb927.10.07670	Tb927.10.7670	hypothetical protein, conserved	113.062	30.7181	3.68062	11.7559	0.833	#N/A	stop	-1	converge	tRNA	1.59106e-10
Tb927.1.1390	Tb927.1.1390	Tb927.1.1390	hypothetical protein, conserved	42.6511	11.6037	3.67566	9.59493	0.945	0.823276					1.83027e-06
Tb11.01.0500	Tb11.01.0500	Tb927.11.8040	hypothetical protein, conserved	98.3669	26.7702	3.67449	10.1626	0.938	3.6875					8.24145e-13
Tb11.01.5640	Tb11.01.5640	Tb927.11.14060	hypothetical protein, conserved	79.2557	21.5966	3.66983	10.1928	0.612	2.34135					1.24175e-11
Tb927.10.15030	Tb927.10.15030	Tb927.10.15030	hypothetical protein	16.1593	4.40407	3.66919	37.2701	#N/A	#N/A					0.00412702
Tb927.7.4680	Tb927.7.4680	Tb927.7.4680	hypothetical protein, conserved	89.2198	24.3254	3.66777	55.2386	2.126	1.58182	stop	-1	converge	singleton	1.2074e-10
Tb927.6.260	Tb927.6.0260	Tb927.6.0260	hypothetical protein	84.6077	23.0698	3.66746	61.6872	#N/A	#N/A	stop	-1	converge		5.6625e-07
Tb927.4.930	Tb927.4.0930	Tb927.4.930	50S ribosomal protein L14, putative	139.785	38.1428	3.66479	11.8246	1.467	#N/A					6.4014e-11
Tb927.5.4010	Tb927.5.4010	Tb927.5.4010	hypothetical protein	78.3605	21.3872	3.6639	351.103	13.487	4.58333	stop	-1	converge		6.34616e-10
Tb11.02.3830	Tb11.02.3830	Tb927.11.6010	hypothetical protein, conserved	90.3007	24.6555	3.6625	15.7374	1.343	0					1.13183e-07
Tb927.10.2820	Tb927.10.02820	Tb927.10.2820	hypothetical protein, conserved	51.2425	13.9919	3.66229	13.4248	0.789	#N/A					4.87547e-10
Tb927.3.660	Tb927.3.0660	Tb927.3.660	hypothetical protein, conserved	51.4631	14.0552	3.66148	9.74121	0.923	#N/A					4.26234e-09
Tb927.7.6420	Tb927.7.6420	Tb927.7.6420	hypothetical protein, conserved	246.086	67.2304	3.66033	58.1313	1.738	1.78462	start	_+2	diverge		7.30047e-13
Tb11.01.1840	Tb11.01.1840	Tb927.11.10080	hypothetical protein, conserved	119.565	32.6738	3.65937	9.67876	0.797	0					1.43775e-13
Tb927.2.3920	Tb927.2.3920	Tb927.2.3920	hypothetical protein, conserved (28H13.310)	107.793	29.4741	3.65722	12.2974	0.767	0					3.70537e-08
Tb11.01.5740	Tb11.01.5740	Tb927.11.14150	hypothetical protein, conserved	64.256	17.5704	3.65706	11.231	1.13	1.58511					2.36561e-07
Tb927.8.3260	Tb927.8.3260	Tb927.8.3260	hypothetical protein, conserved	31.547	8.62673	3.65689	11.9769	1.008	1.72059					3.28083e-05
Tb11.01.8480	Tb11.01.8480	Tb927.11.16740	chaperone protein DNAj, putative	194.304	53.1868	3.65324	13.4628	1.393	1.68452					2.22869e-13
Tb927.5.4450	Tb927.5.4450	Tb927.5.4450	hypothetical protein, conserved	86.917	23.7964	3.65252	8.20744	0.7	10.0909					2.23323e-09
Tb927.8.4480	Tb927.8.4480	Tb927.8.4480	hypothetical protein, conserved	63.5028	17.3866	3.65241	9.11648	1.841	1.8169					3.58243e-09
Tb927.7.840	Tb927.7.0840	Tb927.7.840	hypothetical protein, conserved	222.376	60.8992	3.65154	22.3939	0.575	#N/A					6.19944e-11
Tb09.142.0410	Tb09.142.0410	Tb927.9.760	hypothetical protein	37.8714	10.3723	3.65122	104.988	#N/A	#N/A	start	_+1	diverge	sub-telomere	0.00159683
Tb927.5.1630	Tb927.5.1630	Tb927.5.1630	hypothetical protein, conserved	114.541	31.3741	3.65079	9.09484	1.262	0.0918367					9.99367e-10
Tb11.02.1710	Tb11.02.1710	Tb927.11.4220	hypothetical protein, conserved	66.931	18.3915	3.63924	9.69919	0.836	0.960317					6.40871e-11
Tb927.10.12990	Tb927.10.12990	Tb927.10.12990	hypothetical protein, conserved,predicted ankyrin repeat family protein	165.904	45.595	3.63864	10.2489	0.789	3.05882					4.74166e-13
Tb927.4.3960	Tb927.4.3960	Tb927.4.3960	hypothetical protein, conserved	38.7559	10.6708	3.63197	10.3734	1.628	1					9.54789e-09
Tb927.7.5460	Tb927.7.5460	Tb927.7.5460	exosome-associated protein 3,3' exoribonuclease, putative (EAP3)	132.994	36.6292	3.63082	12.2029	1.422	0.025641					5.0408e-12
Tb09.160.4430	Tb09.160.4430	Tb927.9.6040	NAD/FAD dependent dehydrogenase, putative,ubiquitin-activating enzyme, putative (28G16.510)	128.377	35.3712	3.62944	15.5083	0.727	0.777457					2.81138e-13
Tb09.160.2170	Tb09.160.2170	Tb927.9.3550	hypothetical protein, conserved (3C4.65)	262.48	72.4645	3.62219	13.3293	0.867	0.0315789					5.15751e-11
Tb927.8.7000	Tb927.8.7000	Tb927.8.7000	E1-like ubiquitin-activating enzyme, putative (ATG10)	125.404	34.6764	3.61642	11.0679	0.783	0.581699					3.88329e-10
Tb927.1.2985	Tb927.1.2985	Tb927.1.2985	hypothetical protein, conserved	129.939	35.9317	3.61629	28.0231	1.375	0.662162	start	_+3	diverge		6.73891e-07
Tb927.10.8090	Tb927.10.08090	Tb927.10.8090	hypothetical protein, conserved	217.926	60.2646	3.61616	9.19569	0.799	#N/A					2.43169e-11
Tb11.01.4790	Tb11.01.4790	Tb927.11.13220	phospholipid:diacylglycerol acyltransferase-like protein	72.2115	19.9714	3.61575	11.2554	0.701	1.11258					2.12143e-13
Tb927.10.4680	Tb927.10.04680	Tb927.10.4680	NUDIX hydrolase, conserved,predicted MutT/NUDIX family protein	100.694	27.8549	3.61494	13.846	1.011	#N/A					8.25662e-11
Tb09.211.2860	Tb09.211.2860	Tb927.9.11750	hypothetical protein, conserved	91.1521	25.2156	3.61491	9.0825	1.271	0.569492					2.23434e-10
Tb927.7.5260	Tb927.7.5260	Tb927.7.5260	hypothetical protein, conserved	159.282	44.1104	3.61099	9.12186	0.753	0.2					5.59011e-11
Tb927.3.3470	Tb927.3.3470	Tb927.3.3470	cytochrome b5, putative (CYB5)	67.4523	18.6803	3.61088	9.43701	0.965	0.675676					1.30209e-06
Tb09.160.1520	Tb09.160.1520	Tb927.9.2840	hypothetical protein, conserved (3C4.355)	115.794	32.1028	3.60697	15.3044	1.748	3.7625					4.2504e-13
Tb927.8.1420	Tb927.8.1420	Tb927.8.1420	acyl-CoA dehydrogenase, mitochondrial precursor, putative	71.1826	19.7375	3.60647	10.1153	0.496	1.47038					3.70459e-12
Tb927.8.6910	Tb927.8.6910	Tb927.8.6910	cyclophilin, putative	98.052	27.2047	3.60423	9.81138	1.597	0.310345	start	_+2	diverge		1.77726e-08
Tb09.211.0380	Tb09.211.0380	Tb927.9.8500	hypothetical protein	90.0546	24.9869	3.60407	11.4157	0.721	1.05046					4.32578e-11
Tb09.v1.0150	Tb09.v1.0150	Tb09.v1.0150	hypothetical protein, conserved	183.634	51.0405	3.59782	11.5892	#N/A	#N/A					1.8278e-12
Tb927.10.11200	Tb927.10.11200	Tb927.10.11200	hypothetical protein, conserved	139.543	38.7954	3.59689	48.7778	0.892	1.82979					9.00053e-08
Tb09.244.2430	Tb09.244.2430	Tb927.9.15610	BARP protein (BARP)	48.4492	13.4722	3.59625	12.1186	#N/A	#N/A					2.06522e-08
Tb927.10.6980	Tb927.10.06980	Tb927.10.6980	caltractin, putative	134.838	37.5012	3.59556	9.80303	1.333	#N/A					8.58036e-10
Tb927.10.8160	Tb927.10.08160	Tb927.10.8160	hypothetical protein, conserved	139.616	38.8349	3.59511	12.9968	1.224	#N/A					7.88473e-08
Tb11.01.1110	Tb11.01.1110	Tb927.11.9340	hypothetical protein, conserved	84.3514	23.4726	3.59362	9.84029	1.142	1.06826	stop	-4	converge		1.60764e-10
Tb11.55.0009	Tb11.55.0009	Tb927.11.1710	mitochondrial RNA binding protein 1,gBP21, MRP1 (GBP21)	410.056	114.255	3.58894	25.1795	0.669	0					1.3852e-12
Tb927.8.5590	Tb927.8.5590	Tb927.8.5590	hypothetical protein, conserved	75.2287	20.9629	3.58865	13.4814	0.914	1.32143					3.82288e-13
Tb927.4.2030	Tb927.4.2030	Tb927.4.2030	hypothetical protein, conserved (ALBA4)	420.151	117.151	3.58641	68.0148	#N/A	0					2.00883e-10
Tb927.7.3240	Tb927.7.3240	Tb927.7.3240	hypothetical protein, conserved	222.711	62.2055	3.58024	10.6917	1.094	1.42157	stop	-1	converge		7.50785e-12
Tb927.4.2660	Tb927.4.2660	Tb927.4.2660	hypothetical protein, conserved	58.8213	16.4344	3.57915	32.8763	0.323	5.63636					6.51594e-05
Tb11.57.0002	Tb11.57.0002	Tb927.11.2160	hypothetical protein, conserved	89.2615	24.9566	3.57667	22.0764	0.533	4.6875					1.05195e-08
Tb927.10.9510	Tb927.10.09510	Tb927.10.9510	hypothetical protein	107.415	30.0436	3.57531	9.91439	68.151	#N/A	stop	-3	stop/start		5.27475e-09
Tb927.6.4240	Tb927.6.4240	Tb927.6.4240	hypothetical protein, conserved	138.111	38.6303	3.57521	9.45804	1.519	0.711111					3.72747e-10
Tb927.6.3440	Tb927.6.3440	Tb927.6.3440	hypothetical protein, conserved	51.2049	14.3236	3.57486	10.3811	0.828	0	stop	-5	converge		2.07382e-08
Tb927.3.4990	Tb927.3.4990	Tb927.3.4990	oxidoreductase, putative	67.2424	18.8255	3.57187	9.86937	0.62	1.57143					1.48505e-09
Tb11.02.4535	Tb11.02.4535	Tb927.11.6700	hypothetical protein, conserved	104.057	29.1396	3.57099	9.51397	1.111	3.20988	start	_+3	stop/start		1.89829e-07
Tb927.10.1290	Tb927.10.01290	Tb927.10.1290	hypothetical protein, conserved	106.134	29.7221	3.57089	10.8487	0.846	#N/A					5.17423e-06
Tb09.160.1670	Tb09.160.1670	Tb927.9.2990	hypothetical protein (3C4.300)	197.889	55.4319	3.56994	10.8813	0.88	0.301075					3.49287e-12
Tb11.22.0006	Tb11.22.0006	Tb927.11.2350	hypothetical protein, conserved	35.0707	9.82576	3.56926	10.5848	1.963	1.45695					4.70199e-05
Tb927.4.180	Tb927.4.0180	Tb927.4.0180	hypothetical protein	208.434	58.4083	3.56857	104.206	#N/A	#N/A	stop	-2	converge		1.4922e-10
Tb927.6.3850	Tb927.6.3850	Tb927.6.3850	chaperone protein DNAj, putative	38.9503	10.927	3.56458	9.74671	1.696	1.03774					2.50747e-06
Tb11.02.1620	Tb11.02.1620	Tb927.11.4150	hypothetical protein, conserved	48.6983	13.7069	3.55283	15.6322	0.623	5.33813	stop	-3	converge		1.48175e-10
Tb927.10.750	Tb927.10.00750	Tb927.10.750	hypothetical protein, conserved	207.197	58.3525	3.55078	27.3905	1.115	#N/A					7.17774e-10
Tb927.10.7940	Tb927.10.07940	Tb927.10.7940	methyltransferase, putative	98.6728	27.7911	3.55051	13.4523	0.849	#N/A					3.65744e-11
Tb927.7.1890	Tb927.7.1890	Tb927.7.1890	hypothetical protein, conserved	62.232	17.5301	3.55	9.53035	1.802	0.405063					4.7749e-08
Tb09.160.2210	Tb09.160.2210	Tb927.9.3590	glutaredoxin-like protein (3C4.40)	100.353	28.2789	3.54868	12.6628	1.108	0					7.12587e-09
Tb09.211.1330	Tb09.211.1330	Tb927.9.9750	hypothetical protein, conserved,membrane- trafficking protein, putative	112.936	31.855	3.54533	13.2155	1.298	1.5102					8.55233e-13
Tb927.5.3890	Tb927.5.3890	Tb927.5.3890	hypothetical protein, conserved	46.8994	13.2357	3.5434	11.1311	0.897	1.38462					2.87583e-07
Tb927.7.6030	Tb927.7.6030	Tb927.7.6030	hypothetical protein	33.3829	9.42308	3.54267	29.4654	#N/A	#N/A	stop	-1	converge		1.94016e-08
Tb927.8.2530	Tb927.8.2530	Tb927.8.2530	hypothetical protein, conserved	114.922	32.4464	3.54189	26.6962	1.32	1.96296					1.13017e-12
Tb11.01.0210	Tb11.01.0210	Tb927.11.8340	hypothetical protein	4.21791	1.19282	3.5361	24.1136	4.377	0					#N/A
Tb927.6.4110	Tb927.6.4110	Tb927.6.4110	hypothetical protein	6.66563	1.88688	3.53262	19.2547	1.257	3.98462					#N/A
Tb927.10.11920	Tb927.10.11920	Tb927.10.11920	hypothetical protein, conserved	82.665	23.4081	3.53147	11.4601	1.378	3.22449					1.48856e-06
Tb927.10.15090	Tb927.10.15090	Tb927.10.15090	hypothetical protein, conserved	237.61	67.2893	3.53118	25.2893	#N/A	2.74138					5.46191e-13
Tb927.10.11050	Tb927.10.11050	Tb927.10.11050	hypothetical protein, conserved	94.3871	26.7309	3.53101	9.12286	0.95	0.989474					2.81522e-10
Tb927.8.7130	Tb927.8.7130	Tb927.8.7130	hypothetical protein, conserved	42.6452	12.082	3.52964	10.9055	1.236	2					2.98206e-05
Tb09.211.4070	Tb09.211.4070	Tb927.9.13200	hypothetical protein	89.4067	25.3392	3.52839	14.4994	0.388	0.0599078	stop	-2	converge	pair	4.94353e-08
Tb09.244.2400	Tb09.244.2400	Tb927.9.15640	BARP protein (BARP)	75.3743	21.3899	3.52383	10.4839	#N/A	1.3125					3.30847e-10
Tb11.01.5260	Tb11.01.5260	Tb927.11.13690	radial spoke protein RSP11, putative	102.966	29.2972	3.51453	12.6061	2.13	0.72	start	_+3	diverge	double histone peak	1.51183e-12
Tb09.160.3530	Tb09.160.3530	Tb927.9.4960	hypothetical protein, conserved (28G16.80)	717.193	204.093	3.51405	-411.884	0.721	6.19355					6.74431e-13
Tb11.01.7340	Tb11.01.7340	Tb927.11.15700	hypothetical protein, conserved	82.1192	23.3849	3.51164	21.2898	1.142	0.9					7.19417e-08
Tb11.01.8200	Tb11.01.8200	Tb927.11.16480	enoyl-CoA hydratase/isomerase family protein, putative	61.6694	17.5754	3.50884	12.6134	0.418	0.955307					1.40415e-09
Tb927.8.1470	Tb927.8.1470	Tb927.8.1470	hypothetical protein, conserved	54.0759	15.4131	3.50844	14.5737	0.83	0.611429					3.21597e-12
Tb927.10.6020	Tb927.10.06020	Tb927.10.6020	hypothetical protein, conserved	206.322	58.8682	3.5048	10.1062	1.337	#N/A					3.50382e-11
Tb11.02.0480	Tb11.02.0480	Tb927.11.2980	hypothetical protein, conserved	83.515	23.8383	3.5034	8.39858	1.126	1.07634					3.09631e-08
Tb11.02.1310	Tb11.02.1310	Tb927.11.3800	hypothetical protein, conserved	57.0019	16.2786	3.50165	17.453	1.67	2.72727					9.19037e-12
Tb927.6.5020	Tb927.6.5020	Tb927.6.5020	cyclin 7, putative,CYC2-like cyclin, putative (CYC7)	36.0391	10.2941	3.50095	12.9129	0.812	1.24242					9.08788e-05
Tb927.8.7430	Tb927.8.7430	Tb927.8.7430	ubiquinol-cytochrome c reductase, putative	125.177	35.8124	3.49536	18.2317	#N/A	#N/A					5.41594e-06
Tb927.1.740	Tb927.1.0740	Tb927.1.740	hypothetical protein, conserved	119.666	34.2357	3.49535	12.763	0.952	#N/A					1.47682e-12
Tb927.8.1430	Tb927.8.1430	Tb927.8.1430	hypothetical protein, conserved	99.0885	28.3515	3.49501	9.85812	0.854	0.0769231					1.39648e-07
Tb927.8.2190	Tb927.8.2190	Tb927.8.2190	hypothetical protein, conserved	78.4742	22.489	3.48945	10.327	0.858	0.294118					3.09256e-10
Tb927.10.580	Tb927.10.00580	Tb927.10.580	hypothetical protein, conserved	45.6492	13.1178	3.47994	13.538	1.134	#N/A					8.59155e-06
Tb927.6.2510	Tb927.6.2510	Tb927.6.2510	hypothetical protein, conserved	81.2682	23.3595	3.47902	77.1814	1.211	2.375					5.11137e-07
Tb927.3.5630	Tb927.3.5630	Tb927.3.5630	3,2-trans-enoyl-CoA isomerase, mitochondrial precursor, putative	73.6915	21.1854	3.47841	10.2773	1.389	0.919355					5.30951e-09
Tb927.10.2830	Tb927.10.02830	Tb927.10.2830	hypothetical protein, conserved	86.654	24.9127	3.47831	7.79675	0.86	#N/A					4.65864e-06
Tb927.8.6680	Tb927.8.6680	Tb927.8.6680	clathrin assembly sigma-adaptin protein 3, putative	87.0313	25.0447	3.47505	8.7729	1.069	0.0454545					8.11598e-08
Tb927.3.1080	Tb927.3.1080	Tb927.3.1080	hypothetical protein, conserved	135.128	38.9139	3.47249	20.5382	1.201	1.61578	start	_+2	stop/start		2.50177e-11
Tb927.8.1230	Tb927.8.1230	Tb927.8.1230	hypothetical protein, conserved	198.983	57.3192	3.4715	16.7345	1.078	1.36598					2.57022e-12
Tb927.8.2090	Tb927.8.2090	Tb927.8.2090	cyclophilin type peptidyl-prolyl cis-trans isomerase, putative (PPIase)	76.5823	22.0653	3.47071	14.5104	1.926	3.5814					6.40342e-07
Tb09.160.0510	Tb09.160.0510	Tb927.9.1590	hypothetical protein, conserved	44.9908	12.9648	3.47023	9.94664	0.559	2.2					0.000188714
Tb11.01.4625	Tb11.01.4625	Tb927.11.13010	hypothetical protein	202.429	58.3428	3.46965	7.51124	#N/A	0					1.90816e-11
Tb927.10.15870	Tb927.10.15870	Tb927.10.15870	RNA binding protein, putative	170.876	49.2534	3.46933	7.89706	1.293	1.60563					1.42254e-11
Tb927.10.7850	Tb927.10.07850	Tb927.10.7850	protein-L-isoaspartate, putative	131.752	37.9771	3.46926	8.64196	1.223	#N/A					2.21453e-10
Tb927.10.7300	Tb927.10.07300	Tb927.10.7300	hypothetical protein, conserved	326.138	94.074	3.46682	-183.028	1.775	#N/A					1.74042e-10
Tb927.5.2160	Tb927.5.2160	Tb927.5.2160	hypothetical protein, conserved	196.931	56.812	3.46636	27.6204	#N/A	3.83125	start	_+1	diverge		1.82127e-09
Tb927.10.320	Tb927.10.00320	Tb927.10.320	hypothetical protein, conserved	72.8988	21.0385	3.46503	10.8544	1.332	#N/A					1.94238e-05
Tb927.5.170	Tb927.5.0170	Tb927.5.170	hypothetical protein, conserved	17.3895	5.03241	3.4555	-236.416	#N/A	#N/A	stop	-1	converge		0.00114945
Tb927.4.3690	Tb927.4.3690	Tb927.4.3690	hypothetical protein, conserved	100.114	28.9794	3.45465	11.1764	0.706	2.64831					8.5122e-12
Tb927.8.2560	Tb927.8.2560	Tb927.8.2560	spliceosomal U5 snRNP-specific protein, putative	96.9221	28.0574	3.45442	17.9228	1.336	1.06034					5.67542e-10
Tb11.01.5920	Tb11.01.5920	Tb927.11.14320	hypothetical protein, conserved	151.602	44.0033	3.44525	9.55335	1.033	1.28571					2.98479e-10
Tb09.211.1810	Tb09.211.1810	Tb927.9.10430	hypothetical protein, conserved	348.902	101.303	3.44416	19.1927	1.221	0.25					2.02281e-12
Tb927.8.7230	Tb927.8.7230	Tb927.8.7230	hypothetical protein, conserved	72.8461	21.1565	3.4432	14.0105	#N/A	5.19626					1.30876e-11
Tb927.4.1290	Tb927.4.1290	Tb927.4.1290	hypothetical protein, conserved	125.995	36.6688	3.43602	13.1501	0.616	0.846154					1.93052e-09
Tb11.01.2840	Tb11.01.2840	Tb927.11.11050	hypothetical protein, conserved	79.9962	23.3051	3.43256	17.1257	0.872	4.69595	stop	-1	stop/start		8.76923e-10
Tb927.8.720	Tb927.8.0720	Tb927.8.720	hypothetical protein, conserved	119.709	34.9676	3.42343	22.094	1.084	#N/A					6.50154e-09
Tb09.160.1060	Tb09.160.1060	Tb927.9.2310	hypothetical protein, conserved	81.2349	23.7354	3.42252	10.2012	0.958	1.24809					2.03374e-11
Tb927.6.4630	Tb927.6.4630	Tb927.6.4630	kinetoplastid-specific phospho-protein phosphatase, putative	140.645	41.1022	3.42184	9.52016	1.071	2.45378					3.63789e-12
Tb927.7.3430	Tb927.7.3430	Tb927.7.3430	cyclophilin-type peptidyl-prolyl cis-trans isomerase, putative (PPIase)	78.7354	23.0258	3.41944	9.51253	1.002	0.39726					5.93792e-08
Tb11.03.0650	Tb11.03.0650	Tb927.11.490	hypothetical protein, conserved	74.9813	21.9632	3.41395	11.651	1.756	1.03509					4.04375e-06
Tb927.8.6620	Tb927.8.6620	Tb927.8.6620	hypothetical protein, conserved	127.961	37.514	3.41101	9.75265	1.643	1.52381					1.07692e-11
Tb927.6.2500	Tb927.6.2500	Tb927.6.2500	hypothetical protein, conserved	41.423	12.1486	3.40968	10.6082	0.805	0.127389					5.41204e-06
Tb927.5.2630	Tb927.5.2630	Tb927.5.2630	hypothetical protein, conserved	66.5161	19.5259	3.40657	9.52492	1.484	2.85017					1.19749e-07
Tb11.01.7900	Tb11.01.7900	Tb927.11.16220	hypothetical protein, conserved	50.9393	14.9737	3.40191	9.80412	0.419	0.0357143	stop	-3	converge		1.2488e-05
Tb927.2.2770	Tb927.2.2770	Tb927.2.2770	hypothetical protein, conserved (10C8.185)	22.2331	6.54375	3.39761	#N/A	2.298	3.05479					4.0164e-06
Tb927.4.3650	Tb927.4.3650	Tb927.4.3650	hypothetical protein	79.6559	23.4544	3.3962	16.8539	0.593	4.01205					5.80532e-09
Tb927.6.4930	Tb927.6.4930	Tb927.6.4930	hypothetical protein, conserved	62.1694	18.3238	3.39281	14.3311	0.959	1.93846					5.22763e-07
Tb11.01.7000	Tb11.01.7000	Tb927.11.15350	RNA-binding protein, putative (RBP39)	80.2157	23.6467	3.39226	9.43611	0.968	2.28947	start	_+3	stop/start		8.15382e-09
Tb11.02.5490	Tb11.02.5490	Tb927.11.7500	hypothetical protein, conserved	326.937	96.477	3.38875	36.9638	#N/A	#N/A					7.20718e-12
Tb927.6.3040	Tb927.6.3040	Tb927.6.3040	small GTP-binding protein Rab28, putative,Ras- related protein Rab-26 (Rab26), putative	119.21	35.2106	3.38562	19.2849	1.515	2.02564					3.57269e-11
Tb927.3.4930	Tb927.3.4930	Tb927.3.4930	hypothetical protein, conserved	39.621	11.7064	3.38455	16.7282	1.266	3.15548					3.4238e-09
Tb09.211.3850	Tb09.211.3850	Tb927.9.12910	selenocysteine lyase	129.511	38.275	3.38368	8.23161	0.723	1.23902					4.32773e-12
Tb927.10.15600	Tb927.10.15600	Tb927.10.15600	FKBP-type peptidyl-prolyl cis-trans isomerase, conserved,FKBP-type peptidylprolyl cis-trans isomerase, putative	45.7438	13.5224	3.38282	10.422	0.604	0.784661					8.04243e-07
Tb11.02.5480	Tb11.02.5480	Tb927.11.7490	hypothetical protein, conserved	199.631	59.0256	3.3821	38.9887	#N/A	0.612903					6.44853e-12
Tb927.8.4910	Tb927.8.4910	Tb927.8.4910	hypothetical protein, conserved	192.459	56.9075	3.38196	13.2274	1.732	0	start	_+2	diverge		3.71222e-09
Tb09.142.0390	Tb09.142.0390	Tb927.9.740	hypothetical protein, conserved	144.898	42.8738	3.37963	75.2119	#N/A	#N/A	stop	-1	converge	sub-telomere	1.05989e-08
Tb09.211.1590	Tb09.211.1590	Tb927.9.10060	hypothetical protein, conserved	67.1509	19.8793	3.37793	11.9751	1.124	0.0863309					2.42671e-06
Tb11.01.4570	Tb11.01.4570	Tb927.11.12720	hypothetical protein, conserved	42.3183	12.5495	3.37212	13.2853	0.761	1.76506	stop	-1	converge		1.12073e-10
Tb927.7.2200	Tb927.7.2200	Tb927.7.2200	hypothetical protein, conserved	79.8135	23.675	3.37121	22.2354	1.385	5.51613					3.18185e-11
Tb927.8.2990	Tb927.8.2990	Tb927.8.2990	hypothetical protein, conserved	93.2067	27.6504	3.3709	22.1042	1.246	0.568862					1.54711e-09
Tb927.2.4800	Tb927.2.4800	Tb927.2.4800	hypothetical protein, conserved (30M24.180)	176.868	52.4816	3.3701	12.255	1.006	1.48872					6.57138e-12
Tb927.4.3010	Tb927.4.3010	Tb927.4.3010	hypothetical protein, conserved	139.549	41.4094	3.36998	9.86702	1.099	1.1					7.18133e-11
Tb927.10.6270	Tb927.10.06270	Tb927.10.6270	hypothetical protein	54.5477	16.1975	3.36767	#N/A	1.413	#N/A					0.00027861
Tb927.1.690	Tb927.1.0690	Tb927.1.690	hypothetical protein, conserved	68.1839	20.2474	3.36754	10.0734	0.663	#N/A					1.05944e-07
Tb09.211.4130	Tb09.211.4130	Tb927.9.13290	hypothetical protein, conserved	71.2218	21.1564	3.36643	9.43675	1.433	1.30825	stop	-4	converge	tRNA	8.61891e-09
Tb11.52.0014	Tb11.52.0014	Tb927.11.12950	ras-like small GTPase, putative (TbRLJ)	142.688	42.4069	3.36472	11.3661	0.977	2.80347					3.76201e-11
Tb927.7.3500	Tb927.7.3500	Tb927.7.3500	glutathione-S-transferase/glutaredoxin, putative	123.966	36.8582	3.36331	19.713	0.745	0.656442					5.69565e-11
Tb927.8.5070	Tb927.8.5070	Tb927.8.5070	hypothetical protein, conserved	216.479	64.3675	3.36318	28.8187	0.742	1.36					5.59228e-12
Tb09.160.0550	Tb09.160.0550	Tb927.9.1650	hypothetical protein, conserved	65.6308	19.5342	3.3598	10.893	0.882	1.6					8.71353e-09
Tb927.4.4640	Tb927.4.4640	Tb927.4.4640	hypothetical protein, conserved	34.7404	10.347	3.35755	9.37829	0.792	3.82	start	_+3	stop/start	tRNA	0.000398181
Tb927.2.1890	Tb927.2.1890	Tb927.2.1890	E2-like ubiquitin-conjugation enzyme (ATG3)	46.0712	13.724	3.35698	14.2631	1.313	0.05	stop	-2	stop/start	pol I	5.73681e-08
Tb927.2.5500	Tb927.2.5500	Tb927.2.5500	hypothetical protein, conserved (1F7.120)	158.535	47.2343	3.35634	16.2101	0.743	#N/A	stop	-4	converge		1.08635e-11
Tb927.2.5630	Tb927.2.5630	Tb927.2.5630	hypothetical protein, conserved (1F7.185)	158.512	47.2343	3.35587	16.2101	#N/A	#N/A					1.09313e-11
Tb927.7.3290	Tb927.7.3290	Tb927.7.3290	hypothetical protein, conserved	88.5838	26.4149	3.35355	13.598	1.188	0.987539	stop	-3	converge		5.95597e-12
Tb11.01.5760	Tb11.01.5760	Tb927.11.14170	hypothetical protein, conserved	96.4315	28.7686	3.35198	9.45108	0.565	2.31034					6.18794e-12
Tb927.10.1410	Tb927.10.01410	Tb927.10.1410	hypothetical protein, conserved	137.049	40.9294	3.34842	11.3144	1.033	#N/A					5.10607e-10
Tb927.5.410	Tb927.5.0410	Tb927.5.410	hypothetical protein	38.2738	11.4395	3.34575	21.0144	2.611	#N/A	stop	-2	converge		1.03769e-06
Tb927.4.3480	Tb927.4.3480	Tb927.4.3480	hypothetical protein	173.285	51.837	3.34288	14.9512	3.164	0.772152					3.11328e-10
Tb927.1.1660	Tb927.1.1660	Tb927.1.1660	hypothetical protein, conserved	77.252	23.1149	3.34209	9.39129	1.301	0.589474					1.66174e-08
Tb927.3.3620	Tb927.3.3620	Tb927.3.3620	hypothetical protein, conserved	55.6706	16.6601	3.34155	14.6694	1.077	1.48889					1.44223e-05
Tb927.8.5860	Tb927.8.5860	Tb927.8.5860	50S ribosomal protein L17, putative	96.1203	28.7978	3.33776	9.42986	1.098	0.0792079					1.58957e-09
Tb927.7.4390	Tb927.7.4390	Tb927.7.4390	threonine synthase, putative	72.5345	21.7356	3.33714	12.2194	0.314	1.98649					1.8925e-11
Tb11.02.5630	Tb11.02.5630	Tb927.11.7750	MSP-A, putative	17.7954	5.33589	3.33503	14.3966	#N/A	1.67677					3.7176e-05
Tb11.02.5610	Tb11.02.5610	Tb927.11.7620	MSP-A, putative	15.7004	4.70918	3.33401	16.4693	#N/A	1.41971					3.85988e-05
Tb09.211.2670	Tb09.211.2670	Tb927.9.11510	hypothetical protein, conserved	86.2219	25.8625	3.33386	9.97372	0.724	1.15556					4.35869e-10
Tb927.2.5360	Tb927.2.5360	Tb927.2.5360	hypothetical protein, conserved (1F7.50)	106.936	32.0853	3.33288	16.2555	#N/A	#N/A	stop	-1	converge		9.43025e-11
Tb927.7.2380	Tb927.7.2380	Tb927.7.2380	hypothetical protein, conserved	37.0223	11.1226	3.32856	9.94037	0.886	8.5					0.000737958
Tb11.01.1760	Tb11.01.1760	Tb927.11.10000	class-E vacuolar protein-sorting protein 24 (Vps24p), putative,SNF7-like protein, putative	129.855	39.0612	3.3244	11.925	1.508	0					5.14948e-10
Tb927.7.5120	Tb927.7.5120	Tb927.7.5120	hypothetical protein, conserved	136.836	41.1625	3.32428	9.40944	0.722	1.2803					1.64403e-11
Tb927.7.1900	Tb927.7.1900	Tb927.7.1900	protein kinase, putative,cdc2-related related kinase, putative (CRK7)	65.7316	19.7804	3.32307	10.0325	1.185	0	stop	-5	converge		1.13777e-07
Tb927.2.5320	Tb927.2.5320	Tb927.2.5320	hypothetical protein, conserved (1F7.30)	46.3402	13.9456	3.32293	17.1707	#N/A	#N/A	stop	-5	converge		3.7338e-07
Tb11.02.4940	Tb11.02.4940	Tb927.11.7090	hypothetical protein, conserved	108.416	32.647	3.32086	12.449	0.803	0					1.55658e-10
Tb927.4.4810	Tb927.4.4810	Tb927.4.4810	hypothetical protein, conserved	60.0044	18.0752	3.31971	11.3745	1.771	2.23684					4.06516e-11
Tb11.01.2170	Tb11.01.2170	Tb927.11.10400	hypothetical protein, conserved	88.7784	26.7793	3.31519	7.74714	0.913	0					4.42366e-08
Tb09.160.1990	Tb09.160.1990	Tb927.9.3340	hypothetical protein, conserved (3C4.155)	123.334	37.2031	3.31516	8.18623	0.529	0	start	_+3	diverge		4.15352e-08
Tb11.01.7060	Tb11.01.7060	Tb927.11.15410	hypothetical protein, conserved	57.6446	17.3911	3.31461	15.2364	1.577	0	stop	-4	stop/start		3.11427e-08
Tb09.211.2920	Tb09.211.2920	Tb927.9.11810	membrane transporter protein, putative	83.5145	25.201	3.31393	9.1913	1.481	1.22884					1.04605e-10
Tb11.01.5050	Tb11.01.5050	Tb927.11.13450	hypothetical protein, conserved	201.007	60.7946	3.30634	13.4393	1.071	1.08392					1.07646e-11
Tb11.57.0077	Tb11.57.0077	Tb927.11.17830	hypothetical protein, conserved	6.13751	1.8565	3.30596	#N/A	#N/A	0					#N/A
Tb11.12.0008	Tb11.12.0008	Tb927.11.8740	hypothetical protein, conserved	312.884	94.6768	3.30475	20.5654	#N/A	1.07407					6.23307e-11
Tb927.7.230	Tb927.7.0230	Tb927.7.230	40S ribosomal protein S33, putative	4203.86	1272.32	3.3041	-237.714	1	#N/A					5.63357e-08
Tb927.8.3780	Tb927.8.3780	Tb927.8.3780	hypothetical protein, conserved	173.036	52.4391	3.29975	11.4186	1.231	0.289474					1.02522e-09
Tb927.10.3960	Tb927.10.03960	Tb927.10.3960	hypothetical protein, conserved	37.6481	11.4133	3.29861	30.5013	2.084	#N/A					0.000991904
Tb11.01.2960	Tb11.01.2960	Tb927.11.11170	hypothetical protein, conserved	120.403	36.5084	3.29795	11.0571	1.189	0					1.87201e-09
Tb927.2.2200	Tb927.2.2200	Tb927.2.2200	hypothetical protein, conserved (25N14.165)	51.157	15.5406	3.29182	33.2842	0.755	0.0672269					2.17492e-05
Tb927.3.5470	Tb927.3.5470	Tb927.3.5470	hypothetical protein, conserved	51.0303	15.5205	3.28793	11.3047	1.034	5.53125					1.50455e-05
Tb11.02.1880	Tb11.02.1880	Tb927.11.4330	hypothetical protein, conserved	103.453	31.4745	3.28689	8.10128	1.117	3.4902					1.17402e-07
Tb927.10.13530	Tb927.10.13530	Tb927.10.13530	hypothetical protein	402.929	122.624	3.28589	64.0582	0.67	0	start	_+3	stop/start		4.35361e-11
Tb927.10.3040	Tb927.10.03040	Tb927.10.3040	hypothetical protein, conserved	178.501	54.3299	3.28551	17.2737	0.575	#N/A	stop	-3	stop/start		1.5924e-08
Tb11.01.4600	Tb11.01.4600	Tb927.11.12750	cleavage and polyadenylation specificity factor 30 kDa subunit,CPSF 30 kDa subunit,NS1 effector domain- binding protein 1 (CPSF30)	148.385	45.1651	3.28538	9.65079	1.097	0.0654206	stop	-4	converge		3.95997e-11
Tb927.3.2410	Tb927.3.2410	Tb927.3.2410	peroxisome assembly protein, putative	90.9895	27.7191	3.28255	9.06336	1.178	1.64078					1.6151e-09
Tb927.2.5350	Tb927.2.5350	Tb927.2.5350	hypothetical protein, conserved (1F7.45)	72.7378	22.1789	3.2796	15.7814	#N/A	#N/A	stop	-2	converge		5.24076e-09
Tb09.160.0850	Tb09.160.0850	Tb927.9.2060	hypothetical protein, conserved	58.5537	17.8555	3.27931	10.6444	1.147	1.25					5.0281e-10
Tb09.v1.0380	Tb09.v1.0380	Tb927.9.7770	spermidine synthase (SpSyn)	276.642	84.4121	3.27728	33.6177	0.503	0.0657277					4.74756e-11
Tb927.7.4770	Tb927.7.4770	Tb927.7.4770	cyclophilin-type peptidyl-prolyl cis-trans isomerase, putative (PPIase)	914.444	279.1	3.27641	-51.3737	3.056	1.09211					4.06491e-09
Tb927.8.920	Tb927.8.0920	Tb927.8.920	ubiquitin-conjugating enzyme e2, putative,ubiquitin-protein ligase, putative,ubiquitin carrier protein, putative	96.9527	29.5931	3.27619	8.57185	1.198	#N/A					5.90597e-07
Tb927.8.7710	Tb927.8.7710	Tb927.8.7710	hypothetical protein, conserved	64.9436	19.8335	3.27444	11.1716	0.681	0.886364	stop	-4	stop/start		5.86411e-11
Tb927.3.2650	Tb927.3.2650	Tb927.3.2650	cytochrome c oxidase copper chaperone, putative	184.761	56.484	3.27103	35.3373	0.699	0.612632					1.39401e-06
Tb927.3.5000	Tb927.3.5000	Tb927.3.5000	hypothetical protein, conserved	82.1142	25.1229	3.26849	12.746	1.306	1.38498					7.29988e-11
Tb927.8.3860	Tb927.8.3860	Tb927.8.3860	hypothetical protein, conserved,WD-repeat containing protein	118.913	36.3819	3.26846	8.81548	0.845	0.32381					5.75081e-11
Tb927.4.3090	Tb927.4.3090	Tb927.4.3090	hypothetical protein, conserved	42.3347	12.9532	3.26829	14.7119	1.145	1.92523					2.87295e-06
Tb927.4.2120	Tb927.4.2120	Tb927.4.2120	hypothetical protein, conserved	60.594	18.5559	3.26548	9.92378	1.002	3.27632	start	_+3	diverge		2.80859e-09
Tb09.160.0560	Tb09.160.0560	Tb927.9.1660	hypothetical protein, conserved	77.1839	23.6483	3.26383	10.7925	0.897	0.777448					8.46486e-08
Tb927.8.550	Tb927.8.0550	Tb927.8.550	peptide methionine sulfoxide reductase, putative,peptide Met(O) reductase, putative,methionine-S-sulfoxide reductase, putative	80.1194	24.5508	3.26341	18.5391	1.223	#N/A					2.15696e-07
Tb927.2.3460	Tb927.2.3460	Tb927.2.3460	D-alanyl-glycyl endopeptidase-like protein,cysteine peptidase, Clan CA, family C51, putative (28H13.80)	75.675	23.1986	3.26205	15.2521	#N/A	3.19277					3.09605e-09
Tb927.2.4380	Tb927.2.4380	Tb927.2.4380	hypothetical protein, conserved (30M24.390)	75.0802	23.0208	3.26141	9.51389	0.843	1.30526					2.54044e-09
Tb927.4.5360	Tb927.4.5360	Tb927.4.5360	hypothetical protein, conserved	40.4046	12.3913	3.26073	14.4002	#N/A	#N/A					0.000183026
Tb927.7.240	Tb927.7.0240	Tb927.7.240	40S ribosomal protein S33, putative	4096.34	1256.56	3.25997	-279.737	#N/A	#N/A					7.90368e-08
Tb11.01.6285	Tb11.01.6285	Tb927.11.14660	hypothetical protein, conserved	84.7682	26.0219	3.25757	8.2836	0.72	0.382653	stop	-3	converge		1.08147e-06
Tb11.57.0005	Tb11.57.0005	Tb927.11.2240	hypothetical protein, conserved	93.3238	28.6696	3.25515	35.0696	1.088	2.86957					2.78901e-11
Tb927.8.1530	Tb927.8.1530	Tb927.8.1530	hypothetical protein, conserved	86.7763	26.675	3.2531	9.79394	0.56	0.891509					1.3765e-10
Tb11.02.1770	Tb11.02.1770	Tb927.11.4270	hypothetical protein, conserved	65.6661	20.1928	3.25196	9.20702	0.942	0.0442478					4.76966e-08
Tb927.10.15890	Tb927.10.15890	Tb927.10.15890	hypothetical protein, conserved	84.8029	26.0786	3.25182	12.0957	1.077	4.01775					9.24773e-10
Tb927.10.13820	Tb927.10.13820	Tb927.10.13820	hypothetical protein, conserved	127.718	39.2944	3.25027	8.16502	0.96	0					1.30162e-09
Tb11.03.0950	Tb11.03.0950	Tb927.11.180	electron transfer flavoprotein, putative	65.5522	20.1693	3.2501	8.7484	0.635	0.848485					2.30009e-07
Tb11.01.3530	Tb11.01.3530	Tb927.11.11660	hypothetical protein, conserved	166.806	51.3694	3.24718	9.36049	0.613	1.295					2.52046e-11
Tb927.5.4350	Tb927.5.4350	Tb927.5.4350	NUDIX hydrolase, putative	81.5861	25.1436	3.24481	16.104	1.399	2.125					3.64501e-06
Tb927.8.6190	Tb927.8.6190	Tb927.8.6190	hypothetical protein, conserved	59.9268	18.4735	3.24393	11.5547	0.872	2.2					0.000952547
Tb927.1.1300	Tb927.1.1300	Tb927.1.1300	hypothetical protein, conserved	32.1666	9.91955	3.24275	10.3292	1.055	0.431373					4.7516e-05
Tb927.10.920	Tb927.10.00920	Tb927.10.920	hypothetical protein, conserved	108.431	33.4412	3.24244	9.35063	1.109	#N/A					2.19004e-09
Tb927.10.4810	Tb927.10.04810	Tb927.10.4810	hypothetical protein, conserved	169.477	52.2803	3.24171	9.1226	1.165	#N/A					3.8201e-08
Tb927.10.11160	Tb927.10.11160	Tb927.10.11160	HIRA-interacting protein 5, putative	168.876	52.1491	3.23833	11.8494	0.525	1.61417					3.17256e-10
Tb11.02.5105	Tb11.02.5105	n/a	hypothetical protein, conserved	140.515	43.4099	3.23693	9.68766	1.329	0.65	start	_+2	diverge		9.66045e-08
Tb927.8.3970	Tb927.8.3970	Tb927.8.3970	oxidoreductase, putative	90.5744	27.9825	3.23683	12.5524	0.657	0.322034	stop	-5	stop/start		1.1943e-10
Tb09.211.3810	Tb09.211.3810	Tb927.9.12870	hypothetical protein, conserved	97.6706	30.1768	3.23661	7.79788	1.155	0.692308					2.89941e-06
Tb11.02.2230	Tb11.02.2230	Tb927.11.4630	hypothetical protein, conserved	45.9386	14.2049	3.234	12.5446	0.736	0.25					8.4515e-10
Tb11.01.4680	Tb11.01.4680	Tb927.11.13100	hypothetical protein, conserved	93.1583	28.8217	3.23223	10.1654	0.76	0.136364	start	_+3	diverge	tRNA	1.51209e-09
Tb927.10.4240	Tb927.10.04240	Tb927.10.4240	hypothetical protein, conserved	300.987	93.1337	3.23178	19.5237	0.676	#N/A					1.03184e-09
Tb927.1.1040	Tb927.1.1040	Tb927.1.1040	hypothetical protein, conserved	133.364	41.2692	3.23158	9.49295	0.875	0.0588235					4.7324e-08
Tb09.160.1570	Tb09.160.1570	Tb927.9.2910	hypothetical protein, conserved (3C4.340)	84.2253	26.0704	3.23068	10.6996	1.121	3.58333					4.97698e-07
Tb927.8.3880	Tb927.8.3880	Tb927.8.3880	hypothetical protein, conserved	87.7862	27.1732	3.23062	16.9636	#N/A	#N/A					7.01285e-11
Tb927.1.2580	Tb927.1.2580	Tb927.1.2580	RNasePH-like protein,exosome-associated protein 1,Rrp42 homologue (TbEAP1)	182.186	56.4429	3.2278	11.7047	0.987	0.217009					5.36219e-11
Tb927.5.1780	Tb927.5.1780	Tb927.5.1780	hypothetical protein, conserved	332.982	103.162	3.22775	11.3104	0.454	0.809917					2.19704e-09
Tb927.8.2760	Tb927.8.2760	Tb927.8.2760	hypothetical protein, conserved	62.7021	19.4304	3.22702	12.339	0.908	2.4083					3.79699e-09
Tb11.01.8380	Tb11.01.8380	Tb927.11.16650	hypothetical protein, conserved	39.9417	12.3861	3.22471	14.2881	0.925	1.53012					1.4785e-08
Tb11.01.5915	Tb11.01.5915	Tb927.11.14310	small nuclear ribonucleoprotein Sm-G (Sm-G)	127.391	39.521	3.22338	20.8337	1.452	0					3.89381e-08
Tb927.7.5550	Tb927.7.5550	Tb927.7.5550	hypothetical protein, conserved	94.3202	29.2675	3.22269	10.3283	0.657	1.1					1.55664e-10
Tb11.02.0490	Tb11.02.0490	Tb927.11.2990	KREPB4 (KREPB4)	60.1298	18.6664	3.22129	9.80723	0.99	0.461538					7.52549e-09
Tb927.7.4380	Tb927.7.4380	Tb927.7.4380	hypothetical protein, conserved	37.6868	11.7098	3.21839	11.4056	0.821	0.401747					4.00753e-08
Tb927.3.2500	Tb927.3.2500	Tb927.3.2500	hypothetical protein	7.70582	2.39544	3.21687	109.623	#N/A	1.83673	stop	-1	converge		0.0142108
Tb927.7.4440	Tb927.7.4440	Tb927.7.4440	hypothetical protein, conserved	93.4225	29.0836	3.21221	8.55487	1.165	4.2					8.53335e-10
Tb09.211.0775	Tb09.211.0775	Tb927.9.9100	hypothetical protein, conserved	165.642	51.7119	3.20318	47.3534	2.878	0					6.60506e-11
Tb927.8.5810	Tb927.8.5810	Tb927.8.5810	mitochondrial carrier protein, putative,mitochondrial carnitine/acylcarnitine carrier protein	137.362	42.8942	3.20235	10.8993	0.582	3.51149					3.89634e-10
Tb11.01.3620	Tb11.01.3620	Tb927.11.11760	hypothetical protein, conserved	101.344	31.6661	3.20038	9.96407	0.82	1.46875					6.71977e-10
Tb927.8.2350	Tb927.8.2350	Tb927.8.2350	hypothetical protein, conserved	93.6181	29.2816	3.19716	9.89016	0.806	5.33333					1.69233e-09
Tb09.211.1380	Tb09.211.1380	Tb927.9.9840	lipoic acid containing carrier protein, putative;with=GeneDB:LinJ35_V3.4790 (GCVH)	124.259	38.8671	3.19702	25.9936	0.708	1.13873	start	_+3	stop/start		5.69931e-11
Tb11.47.0016	Tb11.47.0016	Tb927.11.1330	hypothetical protein, conserved	243.606	76.1984	3.197	38.5711	0.906	0.575758					1.58961e-09
Tb927.10.16050	Tb927.10.16050	Tb927.10.16050	hypothetical protein, conserved	92.3695	28.9099	3.19508	9.46444	1.919	0	start	_+1	stop/start		1.49452e-06
Tb927.7.3140	Tb927.7.3140	Tb927.7.3140	hypothetical protein, conserved	108.373	33.9209	3.19487	10.2231	0.762	0					1.56498e-09
Tb927.10.13920	Tb927.10.13920	Tb927.10.13920	hypothetical protein, conserved	296.402	92.8292	3.19299	15.0353	0.508	42.3333					7.89227e-10
Tb11.02.0600	Tb11.02.0600	Tb927.11.3100	hypothetical protein, conserved	58.7863	18.4317	3.18941	10.353	0.545	1.49367					3.89784e-08
Tb09.211.4630	Tb09.211.4630	Tb927.9.14100	hypothetical protein, conserved	71.0347	22.2933	3.18637	12.8552	1.117	0					5.16564e-08
Tb11.02.2280	Tb11.02.2280	Tb927.11.4680	hypothetical protein, conserved	87.4276	27.4456	3.18549	10.9998	0.825	1.25263					6.24809e-09
Tb927.2.1730	Tb927.2.1730	Tb927.2.1730	hypothetical protein, conserved (27H14.75)	67.0186	21.0464	3.18432	8.6797	0.888	0.976077					5.69216e-07
Tb09.160.2100	Tb09.160.2100	Tb927.9.3470	low molecular weight protein tyrosine phosphatase, putative (3C4.100)	102.125	32.0817	3.18329	18.326	1.261	0.184211					6.57807e-09
Tb09.211.1740	Tb09.211.1740	Tb927.9.10300	hypothetical protein, conserved	79.5388	24.9978	3.18183	8.82302	0.777	0.613734					2.11848e-07
Tb927.6.3700	Tb927.6.3700	Tb927.6.3700	hypothetical protein, conserved	73.907	23.2423	3.17985	9.91861	1.628	0.0454545					2.39147e-07
Tb927.8.4490	Tb927.8.4490	Tb927.8.4490	hypothetical protein	35.0503	11.0258	3.17894	15.2336	0.8	0.136364					1.69053e-06
Tb927.7.2690	Tb927.7.2690	Tb927.7.2690	hypothetical protein, conserved	127.592	40.1441	3.17834	8.63798	1.034	0					6.20579e-07
Tb927.3.4170	Tb927.3.4170	Tb927.3.4170	hypothetical protein, conserved	99.7045	31.3781	3.17752	9.5393	1.239	1.30081					2.65733e-06
Tb927.5.3580	Tb927.5.3580	Tb927.5.3580	phosphoglycerate mutase protein, putative	41.6208	13.0989	3.17743	14.8486	0.794	2					4.26947e-07
Tb927.5.4490	Tb927.5.4490	Tb927.5.4490	hypothetical protein, conserved	86.9627	27.3784	3.17632	15.3316	0.644	0.977778					9.43296e-06
Tb11.01.6990	Tb11.01.6990	Tb927.11.15340	hypothetical protein, conserved	47.4606	14.9432	3.17606	11.6961	0.816	1.16857					9.09576e-09
Tb11.01.6220	Tb11.01.6220	Tb927.11.14610	procyclin-associated gene 4 (PAG4) protein, putative	68.4639	21.561	3.17537	11.7442	30.874	1.14489	stop	-2	converge		3.3562e-08
Tb11.01.5480	Tb11.01.5480	Tb927.11.13910	hypothetical protein, conserved	111.263	35.053	3.17415	9.56997	1.019	0					4.27736e-09
Tb927.7.2710	Tb927.7.2710	Tb927.7.2710	NADH-cytochrome b5 reductase, putative	61.9038	19.5072	3.17338	9.30809	0.943	0.15625	start	_+3	diverge		1.01972e-06
Tb927.10.10110	Tb927.10.10110	Tb927.10.10110	hypothetical protein, conserved	115.305	36.3377	3.17314	9.18295	1.192	3.112					8.91747e-07
Tb927.8.1520	Tb927.8.1520	Tb927.8.1520	hypothetical protein, conserved	92.3514	29.1105	3.17244	11.4011	1.008	3.31214					2.10872e-09
Tb927.1.2210	Tb927.1.2210	Tb927.1.2210	hypothetical protein, conserved	103.152	32.5181	3.17216	15.1855	0.536	1.69318					8.0684e-10
Tb11.02.3060	Tb11.02.3060	Tb927.11.5380	hypothetical protein, conserved	79.3607	25.0202	3.17187	10.4901	1.206	0.133333					7.18514e-08
Tb927.2.2540	Tb927.2.2540	Tb927.2.2540	hypothetical protein, conserved (10C8.70)	65.3764	20.6309	3.16885	11.462	0.622	1.64865					2.07786e-05
Tb09.244.2440	Tb09.244.2440	Tb927.9.15600	BARP protein (BARP)	45.3668	14.3279	3.16633	12.8124	#N/A	#N/A					6.69262e-07
Tb11.46.0012	Tb11.46.0012	Tb927.11.1950	hypothetical protein, conserved	48.3818	15.2835	3.16563	12.0801	1.611	2.21847	start	_+3	diverge		3.16999e-05
Tb927.6.2870	Tb927.6.2870	Tb927.6.2870	hypothetical protein, conserved	19.1739	6.06326	3.16232	10.559	2.303	2.09697					0.000143115
Tb11.01.8240	Tb11.01.8240	Tb927.11.16540	hypothetical protein, conserved	126.427	40.0081	3.16002	19.6727	1.506	#N/A					1.97495e-08
Tb09.160.1100	Tb09.160.1100	Tb927.9.2390	hypothetical protein, conserved	152.774	48.354	3.15949	9.68097	0.621	2.01653					5.32371e-09
Tb927.8.1650	Tb927.8.1650	Tb927.8.1650	hypothetical protein, conserved	28.3139	8.96287	3.15902	13.6689	1.766	1.87868	stop	-2	converge	snoRNAs in UTR	6.14424e-08
Tb927.1.3400	Tb927.1.3400	Tb927.1.3400	hypothetical protein, conserved	99.93	31.637	3.15864	9.68757	1.479	0.459259	stop	-2	converge		4.60475e-10
Tb927.3.2940	Tb927.3.2940	Tb927.3.2940	hypothetical protein, conserved	22.5982	7.15563	3.15811	12.1821	1.33	0.34466					0.000134597
Tb927.8.2970	Tb927.8.2970	Tb927.8.2970	hypothetical protein, conserved	81.4998	25.8175	3.15677	25.1634	1.306	1.14286					2.63224e-08
Tb927.10.8070	Tb927.10.08070	Tb927.10.8070	ATPase, putative	134.54	42.6528	3.15431	11.021	1.168	#N/A					7.94383e-11
Tb927.8.2300	Tb927.8.2300	Tb927.8.2300	hypothetical protein, conserved	103.75	32.9137	3.1522	9.61362	0.952	0.957983					9.77153e-08
Tb927.5.420	Tb927.5.0420	Tb927.5.420	hypothetical protein	183.166	58.1101	3.15205	15.1256	#N/A	#N/A	stop	-3	converge		7.46556e-11
Tb927.10.11350	Tb927.10.11350	Tb927.10.11350	hypothetical protein, conserved	92.1815	29.2908	3.14711	9.00416	0.816	1.736					1.65816e-05
Tb927.6.250	Tb927.6.0250	Tb927.6.250	hypothetical protein	107.893	34.2909	3.1464	28.3618	#N/A	#N/A	stop	-2	converge		0.000301741
Tb927.2.5340	Tb927.2.5340	Tb927.2.5340	hypothetical protein, conserved (1F7.40)	70.4984	22.4093	3.14595	17.721	#N/A	#N/A	stop	-3	converge		2.26399e-08
Tb927.8.2020	Tb927.8.2020	Tb927.8.2020	agmatinase, putative	129.933	41.3074	3.14551	10.2375	0.669	0.777778					2.42173e-10
Tb927.10.14080	Tb927.10.14080	Tb927.10.14080	RNA-binding protein, putative,RBP27	226.699	72.1478	3.14215	11.0109	#N/A	#N/A	stop	-2	stop/start		1.30679e-10
Tb927.8.5270	Tb927.8.5270	Tb927.8.5270	hypothetical protein, conserved	130.032	41.3839	3.14208	14.306	2.251	0.247525					1.21252e-09
Tb927.10.2980	Tb927.10.02980	Tb927.10.02980	proteasome regulatory non-ATPase subunit 11,19S proteasome regulatory subunit, Metallo-peptidase, Clan MP, Family M67 (RPN11)	429.318	136.734	3.13981	8.31932	#N/A	#N/A					1.2667e-09
Tb09.244.2520	Tb09.244.2520	Tb927.9.15520	BARP protein (BARP)	60.7217	19.3397	3.13975	12.0968	#N/A	#N/A					1.24151e-06
Tb927.8.5540	Tb927.8.5540	Tb927.8.5540	hypothetical protein, conserved	95.2651	30.3582	3.13804	9.13245	0.82	1.76923					8.27016e-09
Tb927.10.15100	Tb927.10.15100	Tb927.10.15100	hypothetical protein, conserved	301.024	96.0138	3.13522	19.952	#N/A	#N/A					1.10734e-10
Tb927.8.5230	Tb927.8.5230	Tb927.8.5230	cyclophilin-type peptidyl-prolyl cis-trans isomerase, putative,PPIase, putative,rotamase, putative,cyclophilin, putative (PPIase)	171.853	54.8177	3.13499	9.65717	0.87	3.75					1.95732e-10
Tb927.10.3030	Tb927.10.03030	Tb927.10.3030	proteasome regulatory non-ATPase subunit 11,19S proteasome regulatory subunit, Metallo-peptidase, Clan MP, Family M67 (RPN11)	470.061	150.001	3.13372	8.4198	1.087	#N/A	stop	-4	stop/start		2.16868e-09
Tb927.10.9590	Tb927.10.09590	Tb927.10.9590	hypothetical protein, conserved	68.0959	21.7417	3.13204	13.0666	1.185	#N/A	start	_+3	stop/start		1.39443e-08
Tb927.10.13570	Tb927.10.13570	Tb927.10.13570	RNA-binding protein, putative (RBP27)	226.852	72.4955	3.12919	11.0126	#N/A	#N/A	stop	-2	stop/start		1.57325e-10
Tb927.10.10320	Tb927.10.10320	Tb927.10.10320	dynein light chain, putative,dynein Tctex1 family, putative	328.331	105.018	3.12643	28.6176	1.449	12.037	stop	-5	stop/start	pol I	2.13984e-09
Tb927.2.4680	Tb927.2.4680	Tb927.2.4680	hypothetical protein, conserved (30M24.240)	25.8363	8.26443	3.12621	19.3406	1.009	1.9359					5.49522e-05
Tb927.10.12880	Tb927.10.12880	Tb927.10.12880	hypothetical protein, conserved	111.47	35.661	3.12584	10.9182	0.947	1.47436					2.4802e-10
Tb927.4.1770	Tb927.4.1770	Tb927.4.1770	hypothetical protein, conserved	75.8907	24.2874	3.12469	26.2023	0.633	4.70968					7.05382e-05
Tb927.7.3900	Tb927.7.3900	Tb927.7.3900	vacuolar transporter chaperone, putative	73.6477	23.5793	3.1234	15.2032	0.836	1.02	start	_+2	diverge		4.32291e-09
Tb09.160.1030	Tb09.160.1030	Tb927.9.2280	hypothetical protein, conserved	69.4257	22.2312	3.12289	10.2216	0.607	0					1.78491e-09
Tb09.160.2110	Tb09.160.2110	Tb927.9.3480	U5Cwc21 small nuclear ribonucleoprotein (TbCWC21)	88.6955	28.4057	3.12245	10.248	0.865	0.19697					1.69193e-07
Tb927.4.600	Tb927.4.0600	Tb927.4.600	hypothetical protein, conserved	114.972	36.8483	3.12016	8.1838	0.742	#N/A					8.5275e-10
Tb927.8.2200	Tb927.8.2200	Tb927.8.2200	terbinafine resistance locus protein (yip1), putative	143.484	45.9904	3.11988	27.4624	1.935	0.785714					1.59099e-09
Tb927.8.2360	Tb927.8.2360	Tb927.8.2360	hypothetical protein, conserved	174.7	56.0268	3.11816	11.3771	1.217	0.308824					3.9369e-09
Tb09.211.2870	Tb09.211.2870	Tb927.9.11760	DNA repair protein RAD2, putative	29.7794	9.55602	3.1163	15.5099	0.683	2.3203					1.57125e-07
Tb11.47.0017	Tb11.47.0017	Tb927.11.1320	NADH-ubiquinone oxidoreductase 20 kDa subunit, mitochondrial precursor,NDUFS7 subunit (NDHK)	73.7101	23.6672	3.11445	10.8531	0.85	2.15663					1.26674e-07
Tb927.8.6020	Tb927.8.6020	Tb927.8.6020	hypothetical protein, conserved	116.129	37.3071	3.11279	11.1961	0.638	0.392857					7.25617e-10
Tb927.2.4900	Tb927.2.4900	Tb927.2.4900	hypothetical protein, conserved (30M24.130)	90.825	29.187	3.11182	12.5653	#N/A	#N/A					1.79179e-08
Tb927.7.5780	Tb927.7.5780	Tb927.7.5780	hypothetical protein, conserved	20.0069	6.43146	3.11079	16.56	1.228	2.17391					0.0177568
Tb927.6.2120	Tb927.6.2120	Tb927.6.2120	hypothetical protein, conserved	98.5028	31.6668	3.1106	9.81994	1.544	0.56					5.33177e-08
Tb927.2.5850	Tb927.2.5850	Tb927.2.5850	small nuclear ribonucleoprotein SmD2 (Sm-D2)	257.669	82.8516	3.11	14.9184	1.113	0					3.50233e-09
Tb927.3.3010	Tb927.3.3010	Tb927.3.3010	hypothetical protein, conserved	170.587	54.8625	3.10935	11.7495	0.731	2.25					5.67013e-08
Tb11.52.0009	Tb11.52.0009	Tb927.11.12910	hypothetical protein, conserved	60.0651	19.3319	3.10705	8.44629	1.253	1.36047					1.82838e-05
Tb11.01.0270	Tb11.01.0270	Tb927.11.8280	hypothetical protein, conserved	63.6759	20.5049	3.1054	13.6162	1.004	1.70607					1.32869e-08
Tb927.3.5570	Tb927.3.5570	Tb927.3.5570	syntaxin, putative	80.4652	25.93	3.10316	7.56162	1.66	0.629371					2.19991e-07
Tb927.2.5210	Tb927.2.5210	Tb927.2.5210	3-oxoacyl-ACP reductase, putative (30J2.55)	140.085	45.1689	3.10135	11.7913	1.096	1.2971					5.09481e-09
Tb09.211.2600	Tb09.211.2600	Tb927.9.11350	hypothetical protein, conserved	71.3168	23.0025	3.10039	11.509	0.753	2.84043					9.47401e-10
Tb09.160.3320	Tb09.160.3320	Tb927.9.4760	hypothetical protein, conserved (1L12.550)	89.1834	28.7794	3.09886	10.3379	1.236	0.479167	stop	-3	stop/start		2.12617e-10
Tb927.10.4460	Tb927.10.04460	Tb927.10.4460	leucine carboxyl methyltransferase, putative	112.392	36.2748	3.09836	10.2872	1.299	#N/A					4.39432e-09
Tb927.10.14720	Tb927.10.14720	Tb927.10.14720	peroxin 13 (PEX13)	111.728	36.0605	3.09835	8.98178	0.852	0					8.90854e-10
Tb927.10.4700	Tb927.10.04700	Tb927.10.4700	dolicholphosphate-mannose synthase, putative	93.2972	30.1128	3.09826	7.7861	1.253	#N/A					1.90181e-07
Tb11.01.2820	Tb11.01.2820	Tb927.11.11030	exosome-associated protein 4 (EAP4)	141.234	45.5857	3.0982	11.1684	1.045	0.253968	stop	-3	stop/start		6.84464e-09
Tb927.1.2320	Tb927.1.2320	Tb927.1.2320	hypothetical protein, conserved	71.8371	23.1933	3.09732	10.7054	1.387	1.3871					4.13101e-07
Tb927.8.5920	Tb927.8.5920	Tb927.8.5920	hypothetical protein	2.71709	0.877402	3.09675	#N/A	#N/A	6.2381	stop	-3	stop/start		#N/A
Tb11.01.0590	Tb11.01.0590	Tb927.11.8850	hypothetical protein, conserved	147.437	47.6267	3.09567	10.0673	1.482	3	start	_+2	stop/start		1.19104e-07
Tb927.4.510	Tb927.4.0510	Tb927.4.510	hypothetical protein, conserved	70.5757	22.8027	3.09506	12.7478	0.786	#N/A					6.16692e-05
Tb927.2.4750	Tb927.2.4750	Tb927.2.4750	hypothetical protein, conserved (30M24.205)	96.6916	31.2682	3.09233	12.371	1	1.93333					1.33355e-08
Tb927.8.5840	Tb927.8.5840	Tb927.8.5840	hypothetical protein, conserved	83.3251	26.9678	3.0898	10.6891	1.32	0.923077					2.53125e-06
Tb927.5.2030	Tb927.5.2030	Tb927.5.2030	hypothetical protein, conserved	94.4814	30.5829	3.08935	14.8715	0.385	1.63265	stop	-2	converge		1.11044e-09
Tb927.10.8540	Tb927.10.08540	Tb927.10.8540	chaperone protein DNAj, putative (DNAJ)	168.694	54.6112	3.089	12.1869	0.841	#N/A					3.21207e-10
Tb927.8.6670	Tb927.8.6670	Tb927.8.6670	hypothetical protein, conserved	62.5794	20.2708	3.08717	18.7102	1.176	0.842857					1.39144e-08
Tb09.211.0460	Tb09.211.0460	Tb927.9.8580	hypothetical protein, conserved	350.293	113.499	3.08632	21.4265	0.837	0.0434783					3.1221e-10
Tb11.01.8320	Tb11.01.8320	Tb927.11.16600	exosome-associated protein 2 (EAP2)	95.3844	30.9064	3.08624	8.77865	1.705	3.16667					1.76804e-08
Tb927.6.4060	Tb927.6.4060	Tb927.6.4060	hypothetical protein, conserved	173.019	56.0892	3.08471	10.8573	1.815	0					5.46987e-08
Tb927.10.6660	Tb927.10.06660	Tb927.10.6660	hypothetical protein	85.3129	27.6606	3.08427	21.8367	#N/A	#N/A					0.000121392
Tb927.7.4690	Tb927.7.4690	Tb927.7.4690	hypothetical protein	52.6372	17.0752	3.08266	13.3688	2.082	1.08142	stop	-1	converge		8.06287e-09
Tb927.3.3910	Tb927.3.3910	Tb927.3.3910	hypothetical protein, conserved	66.2487	21.4995	3.08141	11.0847	0.993	0.733333					9.21639e-08
Tb927.10.13700	Tb927.10.13700	Tb927.10.13700	phosphatidic acid phosphatase alpha, putative	109.8	35.6928	3.07626	29.6637	#N/A	4.77273					0.000371939
Tb927.4.1730	Tb927.4.1730	Tb927.4.1730	hypothetical protein, conserved	36.4565	11.8536	3.07556	12.1758	0.937	0.795699					6.97876e-06
Tb927.10.490	Tb927.10.00490	Tb927.10.00490	hypothetical protein	0.522518	0.169901	3.07543	#N/A	#N/A	#N/A					#N/A
Tb927.4.1030	Tb927.4.1030	Tb927.4.1030	hypothetical protein, conserved	52.8955	17.2189	3.07194	13.0171	0.868	0.707071					6.56374e-06
Tb927.8.5030	Tb927.8.5030	Tb927.8.5030	trafficking protein particle complex subunit 3, putative,TRAPP, putative,transport protein particle (TRAPP) component, Bet3, putative	102.009	33.2068	3.07192	7.59122	0.991	2.29091					2.3172e-07
Tb927.5.4510	Tb927.5.4510	Tb927.5.4510	hypothetical protein, conserved	65.8868	21.4487	3.07182	24.5554	0.606	1.42857	start	_+3	diverge		9.91017e-05
Tb09.211.4460	Tb09.211.4460	Tb927.9.13650	ADP-ribosylation factor, putative	1399.15	456.258	3.06657	25.4695	2.211	0.375427					1.2501e-07
Tb927.10.11300	Tb927.10.11300	Tb927.10.11300	paraflagellar rod component, putative (PFC16)	1724.8	562.623	3.06565	-37.4144	2.476	0	start	_+3	diverge		5.2691e-08
Tb927.4.1440	Tb927.4.1440	Tb927.4.1440	hypothetical protein, conserved	145.899	47.597	3.0653	8.36307	1.325	2.49425					2.44447e-08
Tb927.10.1830	Tb927.10.01830	Tb927.10.1830	syntaxin, putative	88.0816	28.7351	3.06529	12.9788	0.982	#N/A					4.97041e-07
Tb927.7.370	Tb927.7.0370	Tb927.7.370	hypothetical protein, conserved	150.609	49.135	3.06521	13.8394	#N/A	#N/A					1.62953e-09
Tb927.7.6130	Tb927.7.6130	Tb927.7.6130	hypothetical protein, conserved	28.1066	9.17009	3.06503	9.06817	#N/A	1.34513					0.000465603
Tb09.211.3150	Tb09.211.3150	Tb927.9.12080	hypothetical protein, conserved	82.1357	26.7984	3.06495	11.0919	1.681	1.72					7.49913e-08
Tb09.160.4610	Tb09.160.4610	Tb927.9.6320	hypothetical protein, conserved	82.6404	26.9668	3.06452	10.5565	2.421	1.93469					1.05915e-09
Tb09.211.0520	Tb09.211.0520	Tb927.9.8700	hypothetical protein, conserved	109.598	35.8436	3.05767	9.80383	1.276	1.77744					3.31329e-09
Tb09.160.5130	Tb09.160.5130	Tb927.9.7040	hypothetical protein, conserved	71.7151	23.489	3.05314	11.6616	0.68	1.67937					4.11896e-09
Tb927.10.14810	Tb927.10.14810	Tb927.10.14810	hypothetical protein, conserved	400.554	131.206	3.05285	22.9467	0.859	1.85714					4.44414e-10
Tb927.10.1740	Tb927.10.01740	Tb927.10.1740	hypothetical protein, conserved	55.6897	18.2463	3.05211	11.0865	0.832	#N/A	stop	-3	converge		4.62284e-07
Tb11.18.0010	Tb11.18.0010	Tb927.11.2170	hypothetical protein, conserved	65.9275	21.6038	3.05166	10.8965	0.999	0.550459					2.70427e-08
Tb11.46.0005	Tb11.46.0005	Tb927.11.2020	hypothetical protein, conserved	77.6746	25.4555	3.05139	9.7117	0.849	4.73729					3.69315e-07
Tb09.160.2890	Tb09.160.2890	Tb927.9.4290	hypothetical protein, conserved (1L12.335)	92.6518	30.3682	3.05095	8.35345	1.505	0.557093					3.44523e-08
Tb927.10.12010	Tb927.10.12010	Tb927.10.12010	hypothetical protein, conserved	427.594	140.295	3.04781	44.562	4.556	2.67073					6.1712e-10
Tb927.8.7280	Tb927.8.7280	Tb927.8.7280	hypothetical protein, conserved	69.2564	22.7401	3.04556	15.0882	1.066	0.29	stop	-2	converge		5.66113e-07
Tb927.10.8560	Tb927.10.08560	Tb927.10.8560	small GTPase, putative (RAB23)	54.2774	17.8354	3.04324	10.3026	0.823	#N/A					3.20601e-05
Tb09.211.2190	Tb09.211.2190	Tb927.9.10830	hypothetical protein, conserved	144.445	47.4766	3.04244	12.3418	0.976	3.10127					4.78085e-08
Tb11.01.1320	Tb11.01.1320	Tb927.11.9560	oxidoreductase, putative	67.8699	22.3174	3.04112	9.6786	1.227	0.044843					6.64456e-09
Tb927.7.380	Tb927.7.0380	Tb927.7.380	hypothetical protein, conserved	58.3595	19.1915	3.0409	12.4033	#N/A	#N/A					3.46132e-07
Tb927.1.4730	Tb927.1.4730	Tb927.1.4730	hypothetical protein, conserved	113.47	37.3202	3.04045	9.31153	1.09	0.261538					1.60413e-06
Tb11.01.8140	Tb11.01.8140	Tb927.11.16450	hypothetical protein, conserved	132.791	43.6814	3.03999	9.14839	0.899	4.70588					2.04803e-07
Tb927.7.1010	Tb927.7.1010	Tb927.7.1010	hypothetical protein, conserved	147.035	48.3797	3.03918	8.65394	2.08	0.444444					4.51604e-08
Tb927.10.16160	Tb927.10.16160	Tb927.10.16160	protein kinase, putative	71.7457	23.6203	3.03745	10.3593	1.431	1.76562					3.50553e-07
Tb927.8.5430	Tb927.8.5430	Tb927.8.5430	hypothetical protein, conserved	60.137	19.8155	3.03484	11.4381	1.231	0	start	_+1	diverge		1.88569e-05
Tb927.3.2480	Tb927.3.2480	Tb927.3.2480	hypothetical protein, conserved	43.4323	14.3115	3.03478	16.125	1.957	1.13291	stop	-2	converge		2.39474e-08
Tb11.02.0540	Tb11.02.0540	Tb927.11.3040	hypothetical protein	44.8328	14.777	3.03396	17.5302	0.771	5.71429					0.00201218
Tb927.10.12450	Tb927.10.12450	Tb927.10.12450	hypothetical protein, conserved	91.6182	30.2426	3.02944	9.80036	1.496	1.49275					1.13566e-06
Tb927.2.5050	Tb927.2.5050	Tb927.2.5050	protein phosphatase 2C, putative (30M24.55)	66.4033	21.9276	3.0283	9.65344	0.925	0.351351					3.98806e-07
Tb927.10.8620	Tb927.10.08620	Tb927.10.8620	hypothetical protein, conserved	81.3878	26.8764	3.02823	8.49934	1.201	#N/A					8.58437e-06
Tb927.5.3210	Tb927.5.3210	Tb927.5.3210	small ubiquitin-related modifier, putative (TbSUMO)	133.296	44.0251	3.02774	109.342	1.285	0.228571					1.25297e-07
Tb927.10.13770	Tb927.10.13770	Tb927.10.13770	hypothetical protein, conserved	124.029	40.9832	3.02634	32.1186	0.389	0					1.12601e-05
Tb927.4.480	Tb927.4.0480	Tb927.4.480	hypothetical protein, conserved	93.5544	30.9263	3.02508	7.88178	1.355	#N/A					7.34898e-08
Tb927.10.4870	Tb927.10.04870	Tb927.10.4870	tRNA-dihydrouridine synthase 2, putative	74.8782	24.7683	3.02315	13.8415	1.016	#N/A					2.41701e-08
Tb927.10.2200	Tb927.10.02200	Tb927.10.2200	hypothetical protein, conserved	75.7419	25.0582	3.02265	10.3167	1.393	#N/A					1.29376e-07
Tb927.10.4040	Tb927.10.04040	Tb927.10.4040	3-keto-dihydrosphingosine reductase	146.125	48.3516	3.02214	9.65194	1.003	#N/A					9.43796e-10
Tb11.01.8290	Tb11.01.8290	Tb927.11.16570	ATP-dependent DEAD/H RNA helicase, putative	69.7664	23.0921	3.02122	13.6651	1.216	1.96703					6.2076e-10
Tb11.01.1220	Tb11.01.1220	Tb927.11.9460	hypothetical protein, conserved	81.4066	26.9528	3.02034	13.9159	1.207	0.157534					9.80206e-07
Tb927.10.8370	Tb927.10.08370	Tb927.10.8370	hypothetical protein, conserved	49.683	16.4501	3.02022	11.7334	1.038	#N/A	start	_+3	diverge		0.000285227
Tb11.01.6700	Tb11.01.6700	Tb927.11.15060	hypothetical protein, conserved	66.8287	22.1288	3.01998	15.7193	0.866	0					1.49124e-07
Tb927.4.1260	Tb927.4.1260	Tb927.4.1260	hypothetical protein, conserved	93.0594	30.8252	3.01893	10.8813	0.877	2.44643	stop	-5	converge	tRNA	2.02265e-08
Tb927.3.4150	Tb927.3.4150	Tb927.3.4150	hypothetical protein, conserved	33.67	11.1533	3.01883	13.8489	1.076	3.3					1.70176e-08
Tb927.1.2760	Tb927.1.2760	Tb927.1.2760	hypothetical protein	79.4777	26.3396	3.01742	19.8664	1.119	0.16129					0.0226621
Tb927.10.13400	Tb927.10.13400	Tb927.10.13400	Phosphatidic acid phostphatase, putative	49.3156	16.3476	3.01668	16.0502	#N/A	#N/A					5.24501e-06
Tb11.01.5110	Tb11.01.5110	Tb927.11.13510	hypothetical protein, conserved	55.0503	18.2604	3.01475	12.5613	0.336	0					8.96606e-05
Tb927.10.2340	Tb927.10.02340	Tb927.10.2340	hypothetical protein, conserved	77.9511	25.8576	3.01463	12.9015	2.017	#N/A	stop	-5	converge		0.000580128
Tb927.4.4610	Tb927.4.4610	Tb927.4.4610	hypothetical protein, conserved	57.6426	19.1237	3.0142	11.4955	0.988	0.68					8.69466e-07
Tb927.10.8260	Tb927.10.08260	Tb927.10.8260	hypothetical protein, conserved	34.8345	11.5642	3.01227	10.919	1.157	#N/A					0.0014673
Tb927.6.2270	Tb927.6.2270	Tb927.6.2270	hypothetical protein, conserved	640.981	212.816	3.01191	13.782	0.711	0.240602					2.92252e-08
Tb927.6.2330	Tb927.6.2330	Tb927.6.2330	RGG protein,hypothetical protein, conserved (RGG1)	640.981	212.816	3.01191	13.782	#N/A	#N/A					2.92252e-08
Tb927.10.12000	Tb927.10.12000	Tb927.10.12000	hypothetical protein, conserved	162.503	53.9574	3.01169	9.12747	0.676	0					4.1668e-06
Tb927.4.1470	Tb927.4.1470	Tb927.4.1470	hypothetical protein, conserved	108.919	36.1752	3.01086	10.1385	0.88	0.75					4.96986e-06
Tb11.02.2480	Tb11.02.2480	Tb927.11.4870	hypothetical protein, conserved	71.9429	23.9159	3.00816	12.3136	0.505	1.69565					2.69413e-06
Tb11.01.4702	Tb11.01.4702	Tb927.11.13140	cytochrome oxidase subunit X (COXX)	136.014	45.2619	3.00505	13.7942	#N/A	#N/A	stop	-2	converge	tRNA	1.70432e-09
Tb927.3.1600	Tb927.3.1600	Tb927.3.1600	hypothetical protein, conserved	55.5667	18.492	3.00491	13.3944	1.328	2.61257					0.000125778
Tb927.10.3580	Tb927.10.03580	Tb927.10.3580	hypothetical protein, conserved	107.617	35.8375	3.00291	9.06016	0.947	#N/A	stop	-5	converge		7.80906e-09
Tb927.4.4990	Tb927.4.4990	Tb927.4.4990	ubiquinol-cytochrome c reductase, putative	141.247	47.0497	3.00208	15.8196	0.807	0.375					2.24282e-05
Tb927.7.1500	Tb927.7.1500	Tb927.7.1500	nucleotide binding protein, putative (NBP 2)	109.963	36.6582	2.99969	11.2661	0.709	1.34951					1.73198e-08
Tb927.8.1730	Tb927.8.1730	Tb927.8.1730	hypothetical protein, conserved	86.1635	28.7306	2.99902	15.0876	0.877	3.1875					2.63015e-05
Tb11.03.0510	Tb11.03.0510	Tb927.11.570	hypothetical protein, conserved	108.916	36.3303	2.99793	8.7661	0.711	0.119048					1.54111e-07
Tb927.10.4330	Tb927.10.04330	Tb927.10.4330	2-oxoisovalerate dehydrogenase beta subunit, mitochondrial precursor, putative	62.957	21.0056	2.99716	9.6015	0.875	#N/A	stop	-1	converge		3.50004e-07
Tb927.2.4740	Tb927.2.4740	Tb927.2.4740	ribosomal protein L11, putative (30M24.210)	120.543	40.2281	2.99649	12.4938	0.5	1.07407					2.53431e-09
Tb927.2.4890	Tb927.2.4890	Tb927.2.4890	ribosomal protein L11, putative (30M24.135)	120.543	40.2281	2.99649	12.4938	#N/A	#N/A					2.53431e-09
Tb09.211.4470	Tb09.211.4470	Tb927.9.13680	ADP-ribosylation factor, putative	1258.83	420.3	2.99508	24.9349	#N/A	#N/A					2.56374e-07
Tb11.01.4650	Tb11.01.4650	Tb927.11.13080	hypothetical protein, conserved	80.3734	26.846	2.99387	15.8855	0.533	0.633588					3.19207e-09
Tb927.7.430	Tb927.7.0430	Tb927.7.0430	hypothetical protein, conserved	125.003	41.7632	2.99313	12.2343	#N/A	#N/A					9.04204e-09
Tb927.10.15510	Tb927.10.15510	Tb927.10.15510	hypothetical protein, conserved	84.5858	28.2668	2.99241	10.1378	0.66	0.842391					4.27875e-06
Tb927.4.2540	Tb927.4.2540	Tb927.4.2540	ubiquitin, putative	69.8055	23.3311	2.99196	17.7435	1.782	0					1.65135e-05
Tb927.6.1700	Tb927.6.1700	Tb927.6.1700	hypothetical protein, conserved	104.762	35.0353	2.99017	9.32617	0.624	0.2625					1.51003e-07
Tb09.211.4520	Tb09.211.4520	Tb927.9.13970	hypothetical protein, conserved	73.5159	24.5981	2.98868	9.79238	1.181	1.90741					3.23517e-09
Tb927.5.3980	Tb927.5.3980	Tb927.5.3980	hypothetical protein, conserved	68.0236	22.7759	2.98665	15.3207	1.01	1.0381	stop	-2	converge		4.37263e-08
Tb927.8.2270	Tb927.8.2270	Tb927.8.2270	hypothetical protein, conserved	201.041	67.3245	2.98615	80.0755	#N/A	#N/A					2.83813e-09
Tb09.160.5020	Tb09.160.5020	Tb927.9.6870	RNA-binding protein, putative (RBSR1)	65.4456	21.9356	2.98353	9.62008	1.427	0	stop	-1	stop/start		6.89739e-08
Tb927.10.4280	Tb927.10.04280	Tb927.10.4280	hypothetical protein, conserved	84.1719	28.2392	2.98067	13.1245	0.121	#N/A					3.76169e-06
Tb927.4.2830	Tb927.4.2830	Tb927.4.2830	hypothetical protein, conserved	59.2681	19.8885	2.98002	13.2111	1.095	1.30508					8.30196e-06
Tb927.10.14210	Tb927.10.14210	Tb927.10.14210	TFIIH basal transcription factor subunit (TFB5)	213.448	71.674	2.97805	13.2261	0.946	3.10526					3.00941e-08
Tb927.2.2270	Tb927.2.2270	Tb927.2.2270	hypothetical protein, conserved (25N14.130)	44.6185	14.9831	2.97793	15.5467	1.271	3.47561					0.000133628
Tb927.2.3440	Tb927.2.3440	Tb927.2.3440	D-alanyl-glycyl endopeptidase-like protein,cysteine peptidase, Clan CA, family C51, putative (28H13.70)	83.5935	28.0828	2.97669	16.6665	#N/A	3.39286					3.95777e-08
Tb927.10.11210	Tb927.10.11210	Tb927.10.11210	hypothetical protein, conserved	80.5917	27.089	2.97508	10.9175	0.625	0.165217					1.31836e-08
Tb11.42.0002	Tb11.42.0002	Tb927.11.1910	cation transporter protein, putative	44.455	14.9459	2.9744	13.9513	1.252	0.864583	start	_+2	diverge		2.01216e-08
Tb11.01.2886	Tb11.01.2886	Tb927.11.11100	N-acetyltransferase, putative	133.347	44.8587	2.97259	12.6724	0.998	0.946667	start	_+3	stop/start		3.88604e-07
Tb11.01.8225	Tb11.01.8225	Tb927.11.16510	hypothetical protein, conserved	231.231	77.8261	2.97113	24.9513	0.44	0.133333					1.5472e-09
Tb11.02.5780	Tb11.02.5780	Tb927.11.7920	hypothetical protein, conserved	58.9249	19.8352	2.97072	10.4444	0.963	0.694215					2.54403e-07
Tb927.3.3480	Tb927.3.3480	Tb927.3.3480	U2 small nuclear ribonucleoprotein B, putative (RBP36 U2SNRNPB)	114.072	38.4323	2.96812	15.8208	0.87	2.78788					1.39875e-05
Tb11.01.1810	Tb11.01.1810	Tb927.11.10050	hypothetical protein, conserved	159.436	53.7355	2.96704	10.2422	0.847	0					1.12754e-06
Tb927.8.6380	Tb927.8.6380	Tb927.8.6380	hypothetical protein, conserved	94.7551	31.9553	2.96524	8.8142	0.532	1.73267					2.33867e-07
Tb927.1.3010	Tb927.1.3010	Tb927.1.3010	mRNA processing protein, putative	80.5669	27.1802	2.96417	12.2874	1.092	1.01786					5.86092e-09
Tb11.01.0640	Tb11.01.0640	Tb927.11.8910	NADH dehydrogenase subunit NB6M, putative	128.283	43.2802	2.96401	8.82572	0.423	2.2716					6.86496e-08
Tb927.10.5710	Tb927.10.05710	Tb927.10.5710	hypothetical protein, conserved	41.0222	13.8529	2.96128	22.9769	#N/A	#N/A	stop	-1	converge		0.000218402
Tb927.4.4600	Tb927.4.4600	Tb927.4.4600	hypothetical protein, conserved	60.0628	20.2858	2.96083	9.70999	0.587	2.17204					3.03834e-06
Tb927.10.1130	Tb927.10.01130	Tb927.10.1130	dynein arm light chain, axonemal, putative	129.128	43.6704	2.95689	9.57006	1.481	#N/A					2.34199e-08
Tb927.8.2280	Tb927.8.2280	Tb927.8.2280	hypothetical protein, conserved	451.465	152.754	2.9555	83.5269	#N/A	#N/A					3.82208e-09
Tb927.8.2260	Tb927.8.2260	Tb927.8.2260	hypothetical protein, conserved	451.465	152.754	2.9555	83.5269	#N/A	1.60248					3.82208e-09
Tb927.1.1400	Tb927.1.1400	Tb927.1.1400	hypothetical protein, conserved	45.5833	15.4442	2.95149	10.4445	1.209	2.19502					6.03718e-05
Tb927.4.3540	Tb927.4.3540	Tb927.4.3540	hypothetical protein, conserved	85.9184	29.1209	2.9504	9.91445	1.167	2.03203					8.78986e-09
Tb927.8.2230	Tb927.8.2230	Tb927.8.2230	hypothetical protein, conserved	51.8382	17.5727	2.94993	9.28855	1.089	0					1.7857e-06
Tb09.244.2680	Tb09.244.2680	Tb927.9.15260	hypothetical protein, conserved	62.425	21.1698	2.94877	12.6102	0.817	2.31887					9.46915e-07
Tb927.3.3380	Tb927.3.3380	Tb927.3.3380	TFIIF-stimulated CTD phosphatase, putative	110.308	37.4112	2.94853	14.1752	2.685	1.20395					5.84367e-09
Tb11.01.2190	Tb11.01.2190	Tb927.11.10420	DNA-directed RNA polymerase, putative (RPA12)	108.229	36.7069	2.94846	9.7248	0.71	0.34					2.28354e-06
Tb927.2.5330	Tb927.2.5330	Tb927.2.5330	hypothetical protein, conserved (1F7.35)	80.2853	27.2308	2.94832	17.4407	#N/A	#N/A	stop	-4	converge		6.37285e-08
Tb927.3.3020	Tb927.3.3020	Tb927.3.3020	actin-like protein, putative	56.9825	19.3283	2.94814	10.8111	1.022	0.297619					2.08525e-06
Tb927.10.4060	Tb927.10.04060	Tb927.10.4060	hypothetical protein, conserved	148.797	50.5042	2.94623	9.72341	1.211	#N/A					1.74198e-09
Tb927.7.330	Tb927.7.0330	Tb927.7.330	hypothetical protein	135.417	45.9816	2.94503	19.5248	0.939	#N/A	stop	-4	converge		8.21115e-08
Tb927.5.3950	Tb927.5.3950	Tb927.5.3950	hypothetical protein, conserved	85.5135	29.0396	2.94472	25.5547	0.688	2.40153	stop	-5	converge		8.92735e-08
Tb927.4.2980	Tb927.4.2980	Tb927.4.2980	hypothetical protein, conserved	30.173	10.2545	2.94243	12.386	1.194	0.329897					0.000589304
Tb927.10.430	Tb927.10.00430	Tb927.10.430	hypothetical protein, conserved	66.5302	22.6246	2.94062	9.15999	0.891	#N/A					2.84548e-07
Tb927.10.7320	Tb927.10.07320	Tb927.10.7320	hypothetical protein, conserved	77.1482	26.2368	2.94046	11.1008	0.858	#N/A					1.09259e-05
Tb927.4.1610	Tb927.4.1610	Tb927.4.1610	hypothetical protein, conserved	117.561	40.0322	2.93665	13.3773	1.267	0.164286					2.57937e-09
Tb927.6.3080	Tb927.6.3080	Tb927.6.3080	hypothetical protein	68.7014	23.4218	2.93322	8.23195	1.229	6.25					1.44347e-05
Tb09.160.2540	Tb09.160.2540	Tb927.9.3970	alpha/beta-hydrolase-like protein (1L12.150)	166.381	56.7426	2.9322	15.0991	0.485	1.94659					1.84249e-08
Tb09.160.2600	Tb09.160.2600	Tb927.9.4040	alpha/beta-hydrolase-like protein (1L12.185)	166.381	56.7426	2.9322	15.0991	#N/A	#N/A					1.84249e-08
Tb11.02.0660	Tb11.02.0660	Tb927.11.3160	hypothetical protein, conserved	79.857	27.2362	2.93201	10.2265	0.924	2.13793					4.73786e-08
Tb11.02.2420	Tb11.02.2420	Tb927.11.4810	hypothetical protein, conserved	69.051	23.5665	2.93005	8.65888	1.176	0.185185					4.31657e-05
Tb927.4.1720	Tb927.4.1720	Tb927.4.1720	nucleoside diphosphate kinase, putative	120.541	41.1416	2.9299	9.41283	1.019	2.01802					6.36723e-09
Tb11.01.5130	Tb11.01.5130	Tb927.11.13530	hypothetical protein, conserved	72.3143	24.6878	2.92915	9.44871	1.301	1.9875					3.13547e-06
Tb927.7.1290	Tb927.7.1290	Tb927.7.1290	hypothetical protein, conserved	198.449	67.7608	2.92866	20.732	0.66	1.28571					1.99142e-09
Tb11.02.4310	Tb11.02.4310	Tb927.11.6450	hypothetical protein, conserved	137.793	47.1019	2.92543	8.45577	1.164	0.46332					3.55156e-09
Tb927.10.9260	Tb927.10.09260	Tb927.10.9260	hypothetical protein, conserved	81.7378	27.9647	2.9229	12.8482	0.479	#N/A					1.9836e-07
Tb927.3.610	Tb927.3.0610	Tb927.3.0610	N-acetyltransferase complex ARD1 subunit, putative	75.6673	25.8884	2.92282	7.90512	#N/A	#N/A	stop	-2	converge		2.4281e-05
Tb927.8.5330	Tb927.8.5330	Tb927.8.5330	tyrosyl/methionyl-tRNA synthetase, putative	159.188	54.5027	2.92074	12.5032	0.931	3.72881	stop	-2	stop/start	tRNA	1.03818e-08
Tb09.160.3690	Tb09.160.3690	Tb927.9.5170	phosphomevalonate kinase protein, putative (28G16.155)	56.723	19.427	2.91981	9.34258	1.19	0.368889					2.37918e-08
Tb11.02.5700	Tb11.02.5700	Tb927.11.7820	endonuclease/exonuclease/phosphatase, putative	9.95453	3.41203	2.91748	15.5842	0.858	2.78585					0.00400003
Tb927.4.980	Tb927.4.0980	Tb927.4.980	actin, putative	85.6761	29.3711	2.91702	12.6807	0.651	#N/A					8.80659e-08
Tb927.10.8550	Tb927.10.08550	Tb927.10.08550	hypothetical protein	22.8651	7.83944	2.91667	13.7926	#N/A	#N/A					0.0266964
Tb927.10.12240	Tb927.10.12240	Tb927.10.12240	short-chain dehydrogenase, putative	150.319	51.5661	2.91508	10.2269	0.434	0.30303	stop	-4	converge		3.24621e-09
Tb927.10.6340	Tb927.10.06340	Tb927.10.6340	hypothetical protein, conserved	61.4346	21.0753	2.915	10.4943	1.177	#N/A					4.85138e-07
Tb927.5.1670	Tb927.5.1670	Tb927.5.1670	hypothetical protein, conserved	82.1356	28.1893	2.91371	8.06319	1.081	1.20725					1.64359e-07
Tb927.10.1280	Tb927.10.01280	Tb927.10.1280	hypothetical protein, conserved	201.74	69.2623	2.91269	19.0898	0.784	#N/A					2.95978e-08
Tb11.01.4580	Tb11.01.4580	Tb927.11.12730	hypothetical protein	37.8837	13.0172	2.91027	11.9732	0.98	0.709677	stop	-2	converge		2.33649e-05
Tb11.03.0710	Tb11.03.0710	Tb927.11.430	hypothetical protein, conserved	79.6116	27.364	2.90935	9.81564	1.002	0.488889					3.90834e-06
Tb927.6.2480	Tb927.6.2480	Tb927.6.2480	chaperone protein DNAj, putative	111.281	38.2616	2.90844	10.0782	1.01	2.74576					9.5802e-09
Tb09.211.1960	Tb09.211.1960	Tb927.9.10580	3-demethylubiquinone-9 3-methyltransferase, putative	62.1951	21.3849	2.90837	9.17018	0.693	0.96729					8.22971e-07
Tb927.8.5150	Tb927.8.5150	Tb927.8.5150	hypothetical protein, conserved	107.666	37.0391	2.90682	12.9585	0.906	1.5625					0.00015134
Tb09.160.1980	Tb09.160.1980	Tb927.9.3290	hypothetical protein, conserved (3C4.160)	57.319	19.7311	2.905	16.5827	0.816	4	start	_+2	diverge		6.71603e-08
Tb927.10.6100	Tb927.10.06100	Tb927.10.6100	hypothetical protein, conserved	86.0385	29.6242	2.90433	11.8455	0.766	#N/A					9.63803e-09
Tb09.211.4490	Tb09.211.4490	Tb927.9.13740	ADP-ribosylation factor, putative	752.454	259.098	2.90413	24.8266	#N/A	#N/A					6.87534e-07
Tb927.10.13320	Tb927.10.13320	Tb927.10.13320	DNA-directed RNA polymerases II subunit, putative (RPB5)	136.33	46.9482	2.90383	8.76824	1.372	0					1.36258e-07
Tb927.1.1650	Tb927.1.1650	Tb927.1.1650	hypothetical protein, conserved	130.976	45.118	2.90297	9.46692	#N/A	#N/A					8.84152e-07
Tb927.8.5530	Tb927.8.5530	Tb927.8.5530	Mov34/MPN/PAD-1 metallopeptidase, putative,metallopeptidase, putative	103.122	35.5262	2.90269	8.88929	0.776	1.46281					6.75985e-09
Tb11.01.6020	Tb11.01.6020	Tb927.11.14420	hypothetical protein, conserved	49.5769	17.1092	2.89767	13.7327	1.097	0.322957					1.11098e-07
Tb927.5.1440	Tb927.5.1440	Tb927.5.1440	hypothetical protein	32.6617	11.2803	2.89545	21.1131	#N/A	0.634783					0.000290172
Tb927.1.1580	Tb927.1.1580	Tb927.1.1580	cytochrome c oxidase assembly factor, putative,electron transport protein SCO1/2, putative	39.6214	13.6841	2.89544	15.0531	0.63	3.19697					7.9968e-05
Tb927.10.4660	Tb927.10.04660	Tb927.10.4660	hypothetical protein, conserved	75.1983	25.9996	2.89229	7.12728	0.995	#N/A					2.97248e-05
Tb927.1.3730	Tb927.1.3730	Tb927.1.3730	hypothetical protein	81.0803	28.0768	2.88781	7.15686	#N/A	0.0769231	1.48151	start	_+1	diverge	0.00687579
Tb927.6.2540	Tb927.6.2540	Tb927.6.2540	DREV methyltransferase, putative	105.231	36.4551	2.8866	12.6639	1.521	1.59449					2.82173e-08
Tb927.4.780	Tb927.4.0780	Tb927.4.780	hypothetical protein, conserved	46.5104	16.1157	2.88604	16.6741	1.697	#N/A					0.000503787
Tb927.8.3400	Tb927.8.3400	Tb927.8.3400	hypothetical protein, conserved	45.4485	15.7548	2.88474	11.1942	0.615	3.18243					3.87362e-05
Tb11.01.2920	Tb11.01.2920	Tb927.11.11130	hypothetical protein, conserved	64.9497	22.5325	2.88249	8.30523	0.891	0.33871					8.15472e-07
Tb927.10.3630	Tb927.10.03630	Tb927.10.3630	hypothetical protein, conserved	63.9061	22.172	2.88229	13.2358	0.975	#N/A	stop	-1	converge		2.93289e-05
Tb927.8.6800	Tb927.8.6800	Tb927.8.6800	hypothetical protein, conserved	56.7101	19.6756	2.88225	9.83079	#N/A	2.92607					1.05571e-07
Tb927.3.3720	Tb927.3.3720	Tb927.3.3720	Golgi vesicular membrane trafficking protein, putative	70.7259	24.556	2.88019	9.41848	0.743	0					3.89381e-05
Tb927.8.640	Tb927.8.0640	Tb927.8.640	hypothetical protein, conserved	112.754	39.162	2.87916	9.29433	1.734	#N/A					5.10557e-05
Tb11.01.0130	Tb11.01.0130	Tb927.11.8430	hypothetical protein, conserved	75.3158	26.1672	2.87825	12.7686	1.914	2.27407					7.79257e-07
Tb927.8.680	Tb927.8.0680	Tb927.8.680	KREPA5 (KREPA5)	28.7129	9.97802	2.87761	9.0202	1.005	#N/A					0.000121729
Tb927.7.7490	Tb927.7.7490	Tb927.7.7490	hypothetical protein, conserved	55.1626	19.1725	2.87718	19.3531	2.349	0	start	_+1	diverge		1.21747e-06
Tb927.4.4520	Tb927.4.4520	Tb927.4.4520	hypothetical protein, conserved	18.9272	6.58025	2.87637	15.833	1.974	0.342466					1.78821e-06
Tb927.10.690	Tb927.10.00690	Tb927.10.690	hypothetical protein, conserved	77.2702	26.8649	2.87625	7.99578	0.984	#N/A					5.20982e-07
Tb927.4.3360	Tb927.4.3360	Tb927.4.3360	hypothetical protein, conserved	52.2283	18.165	2.87521	10.844	0.796	8.25					1.03009e-06
Tb927.3.820	Tb927.3.0820	Tb927.3.820	hypothetical protein, conserved	111.47	38.7698	2.87519	9.96642	1.28	#N/A					5.14986e-07
Tb927.6.3200	Tb927.6.3200	Tb927.6.3200	hypothetical protein, conserved	36.0964	12.5609	2.87372	9.4111	1.214	0					0.00163226
Tb927.5.4180	Tb927.5.4180	Tb927.5.4180	histone H4, putative	6485.02	2256.76	2.8736	78.502	#N/A	#N/A					3.05654e-06
Tb927.10.4530	Tb927.10.04530	Tb927.10.4530	hypothetical protein, conserved	50.1472	17.4577	2.8725	10.3755	1.419	#N/A					3.10103e-05
Tb927.10.5100	Tb927.10.05100	Tb927.10.05100	hypothetical protein	8.96803	3.12252	2.87205	25.264	#N/A	#N/A					#N/A
Tb927.6.2180	Tb927.6.2180	Tb927.6.2180	hypothetical protein, conserved	37.1051	12.92	2.87191	12.0926	0.839	0	start	_+3	diverge		0.000434783
Tb927.10.15590	Tb927.10.15590	Tb927.10.15590	FKBP-type peptidyl-prolyl cis-trans isomerase, conserved,FKBP-type peptidylprolyl cis-trans isomerase, putative	249.907	87.0424	2.87109	17.9049	1.804	0.104478					7.2685e-09
Tb11.01.5330	Tb11.01.5330	Tb927.11.13760	hypothetical protein, conserved	69.2622	24.1279	2.87063	10.2771	1.526	0	start	_+3	diverge	double histone peak	4.12642e-06
Tb927.10.7460	Tb927.10.07460	Tb927.10.07460	hypothetical protein	73.2256	25.5208	2.86925	9.6373	#N/A	#N/A					0.000212712
Tb09.211.4370	Tb09.211.4370	Tb927.9.13530	hypothetical protein, conserved	78.287	27.3142	2.86617	11.7035	0.777	0.338926					4.53275e-05
Tb927.4.2010	Tb927.4.2010	Tb927.4.2010	acyl-CoA binding protein, putative (ACBP)	137.058	47.8211	2.86605	11.0853	0.721	0					4.14311e-05
Tb927.6.2190	Tb927.6.2190	Tb927.6.2190	hypothetical protein, conserved	62.4879	21.8076	2.86542	12.012	0.852	0.131579					6.51643e-06
Tb11.47.0014	Tb11.47.0014	Tb927.11.1350	hypothetical protein, conserved	102.501	35.7773	2.86499	8.8446	2.405	0.182857					1.10419e-07
Tb09.160.5660	Tb09.160.5660	Tb927.9.7710	hypothetical protein, conserved	58.5603	20.4561	2.86273	9.48346	1.08	2.74522					2.13591e-06
Tb11.01.3890	Tb11.01.3890	Tb927.11.12070	hypothetical protein, conserved	36.6432	12.8038	2.86191	20.4063	1.386	0.353612					0.000136961
Tb11.01.0660	Tb11.01.0660	Tb927.11.8930	hypothetical protein, conserved	97.7621	34.1686	2.86117	10.2162	0.844	0.146789					1.25257e-08
Tb09.160.2440	Tb09.160.2440	Tb927.9.3840	hypothetical protein, conserved (1L12.90)	85.2056	29.7842	2.86077	10.2001	1.213	1.36508					3.64679e-05
Tb927.10.2620	Tb927.10.02620	Tb927.10.2620	hypothetical protein, conserved	224.764	78.5906	2.85993	16.9779	0.814	#N/A					1.70544e-08
Tb11.57.0004	Tb11.57.0004	Tb927.11.2200	DNA-directed RNA polymerase II, putative,RNA polymerase subunit, putative (RPB11)	97.3533	34.0426	2.85975	11.8354	0.883	0.0344828					2.94928e-05
Tb11.01.4090	Tb11.01.4090	Tb927.11.12270	hypothetical protein, conserved,drug resistence protein, putative	40.555	14.184	2.8592	18.7835	0.745	1.0917					9.82099e-07
Tb927.2.4920	Tb927.2.4920	Tb927.2.4920	hypothetical protein, conserved (30M24.120)	53.5871	18.7439	2.85891	13.5886	#N/A	3.19322					4.35983e-06
Tb927.7.280	Tb927.7.0280	Tb927.7.280	cyclophilin-type peptidyl-prolyl cis-trans isomerase, putative (PPIase)	106.266	37.2066	2.85612	9.19233	0.553	#N/A	stop	-3	converge		2.39473e-07
Tb927.8.1000	Tb927.8.1000	Tb927.8.1000	hypothetical protein, conserved	59.5022	20.8338	2.85604	10.8463	0.797	1.50943					2.08783e-05
Tb11.01.5320	Tb11.01.5320	Tb927.11.13750	small GTPase, putative,ras-related rab-4 (RAB4)	36.9713	12.9532	2.85422	10.4828	1.578	#N/A	start	_+2	diverge	double histone peak	3.04599e-05
Tb09.211.1300	Tb09.211.1300	Tb927.9.9720	hypothetical protein, conserved	165.047	57.8298	2.85401	9.88333	1.888	0.882175					2.34483e-08
Tb927.10.8280	Tb927.10.08280	Tb927.10.8280	U1A small nuclear ribonucleoprotein (RBP14B)	74.5743	26.1315	2.85381	17.2327	#N/A	#N/A					0.0001615
Tb927.2.6090	Tb927.2.6090	Tb927.2.6090	60S ribosomal protein L44,ribosomal protein L36a.e (RPL44)	797.802	279.571	2.85367	418.778	#N/A	0.742857					1.42419e-08
Tb11.18.0015	Tb11.18.0015	Tb927.11.2110	hypothetical protein, conserved	114.748	40.2289	2.85238	8.97462	1.596	3.27219					6.1203e-08
Tb927.10.7020	Tb927.10.07020	Tb927.10.7020	acid phosphatase, putative	123.055	43.1419	2.85234	8.14895	0.404	#N/A					4.8813e-09
Tb09.160.2230	Tb09.160.2230	Tb927.9.3620	hypothetical protein, conserved	84.6966	29.7035	2.8514	9.34193	0.99	1.02203					3.48443e-06
Tb927.5.920	Tb927.5.0920	Tb927.5.920	hypothetical protein, conserved	68.6826	24.1112	2.84858	10.4853	0.894	#N/A	stop	-5	stop/start		7.7857e-08
Tb927.3.2360	Tb927.3.2360	Tb927.3.2360	hypothetical protein, conserved	50.077	17.5798	2.84856	10.9728	1.259	2.24701					7.34361e-07
Tb927.10.8010	Tb927.10.08010	Tb927.10.8010	hypothetical protein, conserved	107.361	37.6915	2.84843	9.97045	0.863	#N/A					4.85557e-07
Tb927.7.1820	Tb927.7.1820	Tb927.7.1820	hypothetical protein, conserved	461.864	162.289	2.84594	15.8983	0.639	1.265					7.44964e-09
Tb927.7.1860	Tb927.7.1860	Tb927.7.1860	hypothetical protein, conserved	461.864	162.289	2.84594	15.8983	#N/A	#N/A					7.44964e-09
Tb927.8.3640	Tb927.8.3640	Tb927.8.3640	hypothetical protein, conserved	203.939	71.6704	2.84551	13.8533	1.03	4.23077					1.37581e-08
Tb927.10.11400	Tb927.10.11400	Tb927.10.11400	hypothetical protein, conserved	89.6251	31.5168	2.84372	9.49119	1.748	0.964646					7.33516e-08
Tb09.160.5100	Tb09.160.5100	Tb927.9.7000	hypothetical protein, conserved	238.923	84.0544	2.84248	14.3014	1.555	0.935065					7.82266e-09
Tb927.6.1390	Tb927.6.1390	Tb927.6.1390	hypothetical protein, conserved	2.01362	0.708756	2.84106	12.4881	#N/A	0.0322581					#N/A
Tb927.6.4620	Tb927.6.4620	Tb927.6.4620	hypothetical protein, conserved	97.844	34.4443	2.84064	10.4716	1.207	1.28					4.46015e-06
Tb927.7.7350	Tb927.7.7350	Tb927.7.7350	hypothetical protein	102.603	36.1827	2.8357	14.0658	0.843	0					1.42627e-06
Tb09.211.0350	Tb09.211.0350	Tb927.9.8450	adenylate kinase (ADKG)	173.566	61.2251	2.83489	35.528	0.998	0.422535					1.88866e-08
Tb11.01.5040	Tb11.01.5040	Tb927.11.13440	mitochondrial carrier protein, putative	77.4026	27.3542	2.82964	10.4717	1.067	1.40625					5.77566e-07
Tb927.10.13300	Tb927.10.13300	Tb927.10.13300	30S ribosomal protein S8, putative	117.465	41.5148	2.82947	19.6606	0.801	2.31034					9.26632e-08
Tb927.4.460	Tb927.4.0460	Tb927.4.460	Alkylated DNA repair protein (alkB homolog), putative	88.9346	31.4346	2.8292	17.7626	1.483	#N/A					9.3264e-09
Tb09.160.2070	Tb09.160.2070	Tb927.9.3440	cyclophilin type peptidyl-prolyl cis-trans isomerase, putative (3C4.115)	147.33	52.0979	2.82795	21.0487	1.28	0					1.1956e-08
Tb927.10.4930	Tb927.10.04930	Tb927.10.4930	protein phosphatase 2C, putative	56.6594	20.0488	2.82607	9.04799	1.528	#N/A					1.61921e-05
Tb927.6.4160	Tb927.6.4160	Tb927.6.4160	hypothetical protein, conserved	82.219	29.0978	2.82561	9.76403	0.955	0.855769					9.32647e-08
Tb927.10.7750	Tb927.10.07750	Tb927.10.7750	hypothetical protein, conserved	106.826	37.8101	2.82532	8.49804	1.564	#N/A					8.24734e-07
Tb927.10.15110	Tb927.10.15110	Tb927.10.15110	hypothetical protein, conserved	250.989	88.8565	2.82466	18.2956	#N/A	#N/A					8.96045e-09
Tb09.244.2450	Tb09.244.2450	Tb927.9.15590	BARP protein (BARP)	20.464	7.24786	2.82346	14.2406	#N/A	#N/A					0.000477161
Tb927.8.6780	Tb927.8.6780	Tb927.8.6780	hypothetical protein, conserved	112.743	39.9655	2.821	8.78672	1.161	1.96729					1.27952e-08
Tb927.10.13650	Tb927.10.13650	Tb927.10.13650	hypothetical protein, conserved	163.368	57.9274	2.82023	13.1333	#N/A	0					2.80695e-06
Tb11.01.0110	Tb11.01.0110	Tb927.11.8450	hypothetical protein, conserved	46.4445	16.4697	2.82	13.9968	0.803	3.04651					1.30121e-06
Tb927.1.2750	Tb927.1.2750	Tb927.1.2750	hypothetical protein, conserved	188.448	66.8298	2.81982	19.2709	0.793	1.30806					1.53773e-08
Tb11.01.2660	Tb11.01.2660	Tb927.11.10890	hypothetical protein, conserved	61.5226	21.8199	2.81957	9.22122	1.369	2.12994					5.5526e-07
Tb09.160.0580	Tb09.160.0580	Tb927.9.1680	Mov34/MPN/PAD-1 metallopeptidase, putative,metallo-peptidase, Clan MP, Family M67	129.126	45.8157	2.81837	10.7401	1.533	3.34188					8.76108e-08
Tb11.01.5410	Tb11.01.5410	Tb927.11.13850	hypothetical protein, conserved	83.8167	29.7476	2.81759	8.85992	0.762	0.0426829					3.50091e-07
Tb927.5.2990	Tb927.5.2990	Tb927.5.2990	hypothetical protein, conserved	73.8229	26.204	2.81724	12.2514	1	0.34375					5.00976e-06
Tb927.3.4410	Tb927.3.4410	Tb927.3.4410	hypothetical protein, conserved	81.5695	28.9582	2.8168	11.2408	2.114	2.57333	stop	-2	stop/start	tRNA	7.034e-06
Tb927.4.3100	Tb927.4.3100	Tb927.4.3100	hypothetical protein, conserved	94.6815	33.6136	2.81676	13.838	0.98	0.72973					2.01471e-08
Tb11.01.7120	Tb11.01.7120	Tb927.11.15480	hypothetical protein, conserved	129.41	45.9441	2.81669	30.3891	0.767	0.0990991					3.31899e-07
Tb927.2.3400	Tb927.2.3400	Tb927.2.3400	hypothetical protein, conserved (28H13.50)	47.3696	16.8232	2.81574	11.0852	1.304	0.714876	stop	-4	converge		1.78648e-05
Tb927.6.3420	Tb927.6.3420	Tb927.6.3420	hypothetical protein, conserved	64.6944	22.9857	2.81455	9.36677	1.289	1.46218	stop	-3	converge		2.21786e-07
Tb927.8.7030	Tb927.8.7030	Tb927.8.7030	hypothetical protein, conserved	113.64	40.4212	2.81139	8.36591	0.94	0.455696					7.28208e-08
Tb927.2.5310	Tb927.2.5310	Tb927.2.5310	hypothetical protein, conserved (30J2.105)	97.3639	34.7198	2.80428	16.7579	#N/A	#N/A					9.72746e-08
Tb09.160.3370	Tb09.160.3370	Tb927.9.4810	hypothetical protein, conserved (28G16.5)	71.4804	25.4915	2.80409	12.0927	0.713	2.904	stop	-2	stop/start		2.45685e-06
Tb09.160.5160	Tb09.160.5160	Tb927.9.7070	exosome complex exonuclease RRP40 (RRP40)	68.4927	24.4399	2.8025	8.53715	0.983	0.853659					4.42587e-06
Tb927.10.14690	Tb927.10.14690	Tb927.10.14690	syntaxin, putative	79.7968	28.477	2.80215	15.1996	1.619	1.2654					9.16939e-07
Tb927.2.4540	Tb927.2.4540	Tb927.2.4540	Small nuclear ribonucleoprotein-associated protein B (snRNP-B) (Sm protein B) (Sm-B) (SmB), putative (TbSmB)	142.073	50.7307	2.80054	21.8628	0.875	0.0147059					5.67971e-07
Tb927.3.4000	Tb927.3.4000	Tb927.3.4000	clathrin coat assembly protein ap19, putative	256.765	91.7	2.80005	45.1876	2.407	1	stop	-1	converge		1.29741e-08
Tb11.02.4020	Tb11.02.4020	Tb927.11.6150	hypothetical protein, conserved	50.7242	18.1183	2.79962	9.65209	0.47	0.416149					2.29254e-06
Tb927.10.4030	Tb927.10.04030	Tb927.10.4030	hypothetical protein	45.6477	16.3051	2.7996	13.502	0.955	#N/A					7.14677e-05
Tb09.244.2840	Tb09.244.2840	Tb927.9.15010	hypothetical protein, conserved	197.238	70.4553	2.79948	27.3828	0.974	0.621951					4.58087e-08
Tb09.211.3120	Tb09.211.3120	Tb927.9.12030	hypothetical protein, conserved	98.4804	35.1839	2.79902	10.722	0.931	0.429185					4.08951e-06
Tb09.160.5080	Tb09.160.5080	Tb927.9.6960	hypothetical protein, conserved	25.458	9.09735	2.7984	23.5697	1.973	0.0718563					0.000642263
Tb09.160.0890	Tb09.160.0890	Tb927.9.2100	hypothetical protein, conserved	70.8555	25.3215	2.79824	11.3147	0.702	1.26655					1.22064e-07
Tb927.10.10710	Tb927.10.10710	Tb927.10.10710	hypothetical protein, conserved	107.744	38.5105	2.79777	11.5062	0.77	1.48553					6.08811e-08
Tb927.2.4150	Tb927.2.4150	Tb927.2.4150	hypothetical protein, conserved (28H13.425)	73.8783	26.4071	2.79767	10.0311	2.083	0					1.23687e-06
Tb11.01.1260	Tb11.01.1260	Tb927.11.9500	hypothetical protein, conserved	101.096	36.1365	2.79761	12.4177	1.05	1.4058					5.50311e-05
Tb11.02.5640	Tb11.02.5640	Tb927.11.7760	MSP-A, putative	8.74306	3.12798	2.79511	14.3413	#N/A	1.05932					0.00505806
Tb927.6.4010	Tb927.6.4010	Tb927.6.4010	hypothetical protein, conserved	164.546	58.9004	2.79363	124.167	0.938	0					1.08218e-07
Tb11.02.1730	Tb11.02.1730	Tb927.11.4240	hypothetical protein, conserved	56.7892	20.3305	2.79331	12.6135	1.78	0.0677966					4.86422e-05
Tb927.8.1040	Tb927.8.1040	Tb927.8.1040	hypothetical protein, conserved	42.0176	15.0433	2.79312	11.147	0.692	3.20588					6.04134e-06
Tb927.6.3340	Tb927.6.3340	Tb927.6.3340	hypothetical protein, conserved	91.2981	32.7731	2.78577	9.45787	1.694	2.67188	stop	-3	converge		4.63716e-06
Tb927.6.3250	Tb927.6.3250	Tb927.6.3250	hypothetical protein, conserved	61.232	21.9968	2.78368	8.0747	0.893	1.82123					5.78378e-06
Tb927.7.6200	Tb927.7.6200	Tb927.7.6200	chaperone protein DNAj, putative	48.7038	17.4975	2.78348	10.6022	0.604	0.761062					2.23629e-05
Tb927.6.5050	Tb927.6.5050	Tb927.6.5050	V-type ATPase, C subunit, putative	152.158	54.6899	2.7822	21.6246	1.715	1.01626					9.69196e-08
Tb11.02.4900	Tb11.02.4900	Tb927.11.7050	hypothetical protein, conserved	111.976	40.2874	2.77942	15.3668	1.504	1.40541					3.76242e-06
Tb11.02.5140	Tb11.02.5140	Tb927.11.7230	hypothetical protein, conserved	89.9198	32.3525	2.77938	11.7009	1.349	0					1.53356e-06
Tb927.7.6570	Tb927.7.6570	Tb927.7.6570	hypothetical protein, conserved	76.5018	27.5389	2.77795	13.9367	#N/A	0	stop	-3	converge		1.01967e-05
Tb09.160.2420	Tb09.160.2420	Tb927.9.3820	syntaxin, putative (1L12.80)	168.351	60.6132	2.77747	9.34155	2.404	0.553073	start	_+3	stop/start		1.84888e-08
Tb09.160.4150	Tb09.160.4150	Tb927.9.5650	hypothetical protein, conserved (28G16.370)	151.606	54.592	2.77708	14.4835	1.177	0.261905					8.46398e-07
Tb09.211.3420	Tb09.211.3420	Tb927.9.12410	riboflavin kinase, putative	21.8917	7.88322	2.777	9.06605	1.019	3.76923					0.000183727
Tb927.2.2570	Tb927.2.2570	Tb927.2.2570	hypothetical protein, conserved (10C8.85)	31.2374	11.2552	2.77538	13.0395	0.895	3.42982	start	_+3	diverge		5.64374e-06
Tb927.1.4700	Tb927.1.4700	Tb927.1.4700	hypothetical protein, conserved	37.5842	13.5477	2.77421	14.9934	0.694	3.54762					0.000122013
Tb927.10.150	Tb927.10.00150	Tb927.10.150	hypothetical protein, conserved	36.9142	13.3118	2.77304	21.4724	0.946	#N/A	start	_+2	diverge		0.00174899
Tb927.3.2400	Tb927.3.2400	Tb927.3.2400	hypothetical protein, conserved	69.2877	24.9898	2.77264	8.94204	1.045	2.33171					2.71053e-06
Tb09.211.4690	Tb09.211.4690	Tb927.9.14140	hypothetical protein, conserved	63.5892	22.9392	2.77208	8.97675	0.539	0.127119					1.54759e-06
Tb927.2.2900	Tb927.2.2900	Tb927.2.2900	ARP2/3 complex subunit, putative (10C8.250)	71.2125	25.6897	2.77203	10.2009	1.894	2.69118					6.38774e-05
Tb927.6.3360	Tb927.6.3360	Tb927.6.3360	hypothetical protein, conserved	111.072	40.0903	2.77055	17.1462	1.447	0.0597015	stop	-1	converge		5.6541e-06
Tb927.6.5130	Tb927.6.5130	Tb927.6.5130	60S acidic ribosomal protein P2, putative	571.286	206.281	2.76946	-1830.2	#N/A	#N/A					3.04888e-08
Tb927.10.15220	Tb927.10.15220	Tb927.10.15220	hypothetical protein, conserved	130.871	47.2625	2.76902	10.0284	0.457	0.358779					1.49195e-06
Tb927.7.5710	Tb927.7.5710	Tb927.7.5710	hypothetical protein, conserved	57.7314	20.8571	2.76795	9.57265	0.723	0.852507					1.09926e-05
Tb11.02.2890	Tb11.02.2890	Tb927.11.5230	hypothetical protein, conserved	126.571	45.7483	2.76668	9.13805	0.953	0.208333					1.98174e-07
Tb11.02.2960	Tb11.02.2960	Tb927.11.5290	mitochondrial carrier protein, putative	109.143	39.4645	2.7656	23.794	0.586	2.76871					1.62406e-07
Tb927.1.2780	Tb927.1.2780	Tb927.1.2780	hypothetical protein	18.3926	6.6579	2.76253	39.1088	#N/A	0.146341					#N/A
Tb927.10.5730	Tb927.10.05730	Tb927.10.5730	hypothetical protein	47.2377	17.1046	2.7617	24.1897	1.82	#N/A	stop	-1	converge		0.000567963
Tb927.10.2710	Tb927.10.02710	Tb927.10.2710	ferredoxin, putative	41.6406	15.1004	2.75759	15.6481	0.477	#N/A					#N/A
Tb927.8.6610	Tb927.8.6610	Tb927.8.6610	hypothetical protein, conserved	77.2609	28.0319	2.75618	9.84578	1.296	0.0511364	stop	-5	converge	tRNA	5.41763e-07
Tb927.2.3340	Tb927.2.3340	Tb927.2.3340	hypothetical protein (10C8.470)	80.8233	29.3364	2.75505	126.324	24.55	0	stop	-1	converge		1.42385e-05
Tb927.6.4430	Tb927.6.4430	Tb927.6.4430	homoserine kinase, putative (HK)	168.905	61.3282	2.75411	23.8425	0.919	1.92623					2.34045e-07
Tb927.7.5070	Tb927.7.5070	Tb927.7.5070	hypothetical protein	120.31	43.7159	2.7521	15.5922	1.23	0.0408163					5.90812e-08
Tb11.02.1380	Tb11.02.1380	Tb927.11.3880	actin, putative (TRYPARP)	51.539	18.7314	2.75148	9.66336	1.208	0					3.02212e-07
Tb11.02.4530	Tb11.02.4530	Tb927.11.6690	protein kinase, putative	66.1747	24.0514	2.75138	12.9948	0.953	2.11389	stop	-5	stop/start		3.34067e-08
Tb927.8.6450	Tb927.8.6450	Tb927.8.6450	inhibitor of cysteine peptidase (ICP)	208.725	75.8944	2.7502	531.071	2.689	2					2.68946e-07
Tb927.3.3040	Tb927.3.3040	Tb927.3.3040	hypothetical protein, conserved	120.606	43.8638	2.74956	14.979	0.965	1.05941					1.72981e-07
Tb927.5.4200	Tb927.5.4200	Tb927.5.4200	histone H4, putative	3525.37	1282.36	2.74912	86.2055	#N/A	#N/A					9.93282e-06
Tb927.5.4240	Tb927.5.4240	Tb927.5.4240	histone H4, putative	3525.74	1282.86	2.74834	86.3322	#N/A	#N/A					1.00015e-05
Tb927.5.4250	Tb927.5.4250	Tb927.5.4250	histone H4, putative	3525.74	1282.86	2.74834	86.3322	#N/A	#N/A					1.00015e-05
Tb927.10.13990	Tb927.10.13990	Tb927.10.13990	hypothetical protein, conserved	75.231	27.3805	2.74761	11.3028	0.899	0.864865					1.00901e-06
Tb927.10.10720	Tb927.10.10720	Tb927.10.10720	hypothetical protein, conserved	170.355	62.1239	2.74217	8.69515	1.156	2.47244					4.55281e-08
Tb09.160.0530	Tb09.160.0530	Tb927.9.1610	CDP-diacylglycerol--inositol 3-phosphatidyltransferase, putative	112.824	41.1517	2.74166	10.6399	1.376	0.132911					7.83802e-07
Tb09.244.2070	Tb09.244.2070	Tb927.9.15930	small GTPase, putative,GTP-binding protein, putative (RAB1B)	152.568	55.6707	2.74054	9.78999	3.395	#N/A	start	_+1	diverge	subtelomere-like	7.83426e-08
Tb927.1.3040	Tb927.1.3040	Tb927.1.3040	hypothetical protein, conserved	84.7597	30.9313	2.74026	11.5441	0.606	1.23684					3.27547e-06
Tb927.7.5200	Tb927.7.5200	Tb927.7.5200	hypothetical protein, conserved	48.0547	17.5418	2.73944	13.0615	1.227	2.7746					2.13703e-07
Tb09.244.2460	Tb09.244.2460	Tb927.9.15580	BARP protein (BARP)	47.0885	17.194	2.73866	12.2596	#N/A	#N/A					2.66821e-06
Tb927.6.1840	Tb927.6.1840	Tb927.6.1840	hypothetical protein, conserved	77.4858	28.2996	2.73805	11.693	0.724	1.36842					4.60582e-07
Tb927.1.1630	Tb927.1.1630	Tb927.1.1630	hypothetical protein, conserved	40.2088	14.6868	2.73775	9.87907	1.561	1.31405					0.00169662
Tb927.8.4850	Tb927.8.4850	Tb927.8.4850	hypothetical protein, conserved	82.9779	30.3506	2.73398	21.4196	1.111	0.875676					2.24128e-06
Tb09.v1.0130	Tb09.v1.0130	Tb927.9.3930	hypothetical protein, conserved	123.286	45.1187	2.73248	11.6771	1.128	4.20859					4.89648e-08
Tb927.8.7290	Tb927.8.7290	Tb927.8.7290	hypothetical protein, conserved	19.0001	6.95885	2.73035	-465.576	0.63	0	stop	-1	converge		0.000298342
Tb927.10.12730	Tb927.10.12730	Tb927.10.12730	hypothetical protein	4.02399	1.47383	2.7303	#N/A	#N/A	#N/A					#N/A
Tb11.01.7090	Tb11.01.7090	Tb927.11.15440	hypothetical protein, conserved	155.637	57.0361	2.72875	10.6322	1.512	0.25					2.02722e-07
Tb927.10.12930	Tb927.10.12930	Tb927.10.12930	hypothetical protein, conserved	141.984	52.0337	2.7287	9.84864	1.035	3.5303					7.3827e-07
Tb927.4.3520	Tb927.4.3520	Tb927.4.3520	hypothetical protein, conserved	80.4111	29.469	2.72867	22.0854	2.136	0					3.03166e-05
Tb927.7.1710	Tb927.7.1710	Tb927.7.1710	eukaryotic peptide chain release factor subunit 1, putative	54.5437	19.9949	2.72788	9.70245	1.248	0.751899					5.6234e-06
Tb927.3.2850	Tb927.3.2850	Tb927.3.2850	hypothetical protein, conserved	32.1751	11.807	2.7251	20.8889	1.122	0.866995					0.00111159
Tb927.10.1880	Tb927.10.01880	Tb927.10.1880	hypothetical protein, conserved	131.283	48.2009	2.72365	9.21573	0.793	#N/A					2.14424e-06
Tb927.10.7100	Tb927.10.07100	Tb927.10.7100	delta-4 fatty acid desaturase	63.6432	23.3755	2.72264	10.8828	0.402	#N/A	stop	-5	converge		1.31274e-06
Tb927.3.1720	Tb927.3.1720	Tb927.3.1720	hypothetical protein, conserved	40.8725	15.0129	2.7225	19.7723	1.051	1.12903					0.000762723
Tb09.244.2820	Tb09.244.2820	Tb927.9.15030	DNA polymerase epsilon subunit b, putative	64.756	23.8038	2.7204	11.1695	1.237	1.90494					3.07157e-07
Tb927.7.1540	Tb927.7.1540	Tb927.7.1540	hypothetical protein, conserved	80.6308	29.6489	2.71952	9.44304	1.184	2.22222					1.76497e-06
Tb927.7.4970	Tb927.7.4970	Tb927.7.4970	glutamine synthetase, putative	52.1775	19.187	2.71942	12.4051	0.477	0.382353	start	_+1	diverge		4.44219e-06
Tb927.3.4700	Tb927.3.4700	Tb927.3.4700	hypothetical protein, conserved	51.8676	19.0737	2.71933	11.6493	1.661	2.12329					6.5644e-06
Tb927.4.3830	Tb927.4.3830	Tb927.4.3830	hypothetical protein, conserved	120.935	44.5019	2.71751	17.8515	0.885	0					9.14025e-06
Tb927.6.4660	Tb927.6.4660	Tb927.6.4660	cationic amino acid transporter, putative	57.0689	21.0277	2.71399	11.0202	0.603	0.869801					5.4782e-07
Tb927.6.4050	Tb927.6.4050	Tb927.6.4050	hypothetical protein, conserved,zinc finger protein family member, putative (ZC3H14)	31.2266	11.5105	2.71288	12.2019	0.858	0.528302					4.69426e-05
Tb927.8.7170	Tb927.8.7170	Tb927.8.7170	inositol polyphosphate 1-phosphatase, putative	77.6337	28.6248	2.71211	9.92487	0.912	2.38406					8.08477e-07
Tb927.10.12020	Tb927.10.12020	Tb927.10.12020	hypothetical protein, conserved	78.3227	28.8888	2.71118	10.6302	1.082	0.351682					1.00634e-06
Tb11.01.7410	Tb11.01.7410	Tb927.11.15770	hypothetical protein, conserved	55.8388	20.6112	2.70914	11.2398	0.681	1.97786					2.97949e-06
Tb09.211.4480	Tb09.211.4480	Tb927.9.13710	ADP-ribosylation factor, putative	1387.89	512.301	2.70913	25.2219	#N/A	#N/A					5.53937e-06
Tb927.3.5320	Tb927.3.5320	Tb927.3.5320	hypothetical protein, conserved	71.8167	26.5181	2.70821	9.2359	1.24	1.89604					1.85296e-07
Tb927.7.630	Tb927.7.0630	Tb927.7.630	hypothetical protein, conserved	121.809	45.0329	2.70488	7.94855	0.676	#N/A					5.02625e-07
Tb927.4.1750	Tb927.4.1750	Tb927.4.1750	hypothetical protein, conserved	76.7133	28.375	2.70356	8.91898	1.036	1.53991					8.50374e-06
Tb927.2.2910	Tb927.2.2910	Tb927.2.2910	hypothetical protein, conserved (10C8.255)	50.45	18.6671	2.70262	13.5778	1.147	1.28351					7.6151e-06
Tb927.3.4180	Tb927.3.4180	Tb927.3.4180	hypothetical protein	24.0853	8.91256	2.7024	15.7481	2.227	1.57037					0.000215765
Tb927.3.780	Tb927.3.0780	Tb927.3.780	proteasome alpha 7 subunit (TbPSA7)	255.95	94.7197	2.70218	12.1674	1.134	#N/A					6.45173e-08
Tb927.8.5130	Tb927.8.5130	Tb927.8.5130	hypothetical protein, conserved	40.8017	15.1083	2.70062	16.854	0.904	1.49286					6.85794e-07
Tb927.4.820	Tb927.4.0820	Tb927.4.820	TFIIF-stimulated CTD phosphatase, putative	45.1096	16.7234	2.69739	11.8525	0.841	#N/A					1.30634e-05
Tb11.01.5140	Tb11.01.5140	Tb927.11.13540	hypothetical protein, conserved	49.8899	18.4969	2.6972	13.0278	0.888	0.907692					6.75321e-07
Tb927.10.8580	Tb927.10.08580	Tb927.10.8580	ADP-ribosylation factor 3, putative,ADP-ribosylation factor-like protein, putative (ARL3)	94.3268	34.9724	2.69718	10.9747	1.201	#N/A					2.13149e-05
Tb927.10.5740	Tb927.10.05740	Tb927.10.5740	hypothetical protein, conserved	57.4236	21.292	2.69696	17.4775	0.609	#N/A	stop	-2	converge		0.000344157
Tb11.01.3910	Tb11.01.3910	Tb927.11.12090	endonuclease III, putative	65.7858	24.397	2.69647	9.44879	1.479	3.5					2.63762e-05
Tb927.7.690	Tb927.7.0690	Tb927.7.690	zinc finger protein, putative	17.2282	6.39117	2.69562	21.9102	1.692	#N/A					3.02806e-05
Tb927.6.2410	Tb927.6.2410	Tb927.6.2410	hypothetical protein, conserved	54.5499	20.2465	2.69429	9.19991	1.209	1.73427					2.53845e-06
Tb927.7.7020	Tb927.7.7020	Tb927.7.7020	hypothetical protein	22.2337	8.25312	2.69397	15.5339	1.32	3.82432					0.00695283
Tb11.02.0440	Tb11.02.0440	Tb927.11.2920	glycerolphosphate mutase, putative	58.9786	21.8977	2.69336	9.77094	1.102	1.81518					1.89788e-06
Tb927.8.2290	Tb927.8.2290	Tb927.8.2290	hypothetical protein, conserved	75.5923	28.072	2.6928	8.2937	0.865	0.0942029					1.37514e-05
Tb927.7.350	Tb927.7.0350	Tb927.7.350	hypothetical protein	18.1369	6.73639	2.69237	15.3504	2.659	#N/A					8.93022e-05
Tb927.4.2330	Tb927.4.2330	Tb927.4.2330	hypothetical protein, conserved	100.45	37.3183	2.69171	10.1944	1.054	0.47619					3.46145e-05
Tb927.5.4440	Tb927.5.4440	Tb927.5.4440	dynein light chain, putative	191.339	71.1195	2.69039	41.4407	1.354	0					2.09481e-06
Tb11.01.1870	Tb11.01.1870	Tb927.11.10110	actin-like protein, putative	115.793	43.0415	2.69025	9.14489	1.071	1.7027					9.38827e-08
Tb11.01.2970	Tb11.01.2970	Tb927.11.11180	hypothetical protein, conserved	66.6706	24.7973	2.68862	10.9159	2.405	0					0.000218533
Tb927.10.16010	Tb927.10.16010	Tb927.10.16010	hypothetical protein	4.57203	1.70076	2.68823	29.2756	2.259	0	stop	-4	stop/start		#N/A
Tb927.4.3450	Tb927.4.3450	Tb927.4.3450	hypothetical protein, conserved	241.605	89.8835	2.68797	30.4417	0.392	6.84783					5.5429e-07
Tb11.55.0008	Tb11.55.0008	Tb927.11.1720	hypothetical protein, conserved	66.9065	24.8999	2.68702	15.6778	0.63	3.03659					5.92599e-07
Tb927.8.6990	Tb927.8.6990	Tb927.8.6990	hypothetical protein, conserved	90.3368	33.641	2.68532	12.1819	#N/A	0.809524					0.000590675
Tb927.10.11070	Tb927.10.11070	Tb927.10.11070	hypothetical protein, conserved	52.9268	19.7145	2.68467	10.1339	1.066	1.23453					7.90058e-06
Tb11.01.7190	Tb11.01.7190	Tb927.11.15550	NADH-cytochrome b5 reductase, putative (B5R)	25.6049	9.54645	2.68214	12.5302	0.189	0.826772					0.0012697
Tb11.01.4520	Tb11.01.4520	Tb927.11.12680	prefoldin subunit 2, putative	273.309	101.931	2.68131	17.9624	0.638	1.03896	stop	-4	converge		1.05465e-07
Tb927.7.5870	Tb927.7.5870	Tb927.7.5870	hypothetical protein, conserved	150.537	56.1453	2.68121	8.76137	0.915	1.76					3.1096e-07
Tb11.02.5370	Tb11.02.5370	n/a	hypothetical protein, conserved	76.6451	28.6148	2.67851	9.32307	0.762	0.384615	stop	-5	converge		1.60235e-06
Tb927.8.4680	Tb927.8.4680	Tb927.8.4680	hypothetical protein, conserved	134.122	50.113	2.67639	13.0067	1.414	0.292					1.57263e-07
Tb11.01.6100	Tb11.01.6100	Tb927.11.14500	hypothetical protein, conserved	41.1159	15.3705	2.67499	11.6236	0.891	0.712418					7.95938e-07
Tb927.7.6350	Tb927.7.6350	Tb927.7.6350	NADH-ubiquinone oxidoreductase, mitochondrial, putative	119.476	44.6728	2.67447	9.52405	0.77	4.71875					1.02062e-07
Tb927.10.6460	Tb927.10.06460	Tb927.10.6460	protein phosphatase 2B, putative	33.777	12.6312	2.6741	13.9265	1.399	#N/A					0.000180423
Tb927.5.4410	Tb927.5.4410	Tb927.5.4410	hypothetical protein, conserved	67.744	25.3385	2.67356	8.3317	1.321	3.09091					8.17765e-05
Tb927.10.7970	Tb927.10.07970	Tb927.10.7970	hypothetical protein, conserved	96.2458	36.0075	2.67293	10.0598	1.189	#N/A					6.26096e-07
Tb09.211.4990	Tb09.211.4990	Tb927.9.14600	iron/ascorbate oxidoreductase family protein, putative	19.8143	7.41385	2.67261	36.3131	BF Only	4.14091	start	_+2	diverge		4.88752e-05
Tb09.160.5240	Tb09.160.5240	Tb927.9.7170	hypothetical protein, conserved	84.4795	31.6108	2.67249	10.2018	0.62	0.328358					1.65227e-07
Tb927.6.5060	Tb927.6.5060	Tb927.6.5060	hypothetical protein, conserved	231.351	86.5789	2.67214	11.8099	0.667	0.359873					1.63935e-07
Tb927.8.5670	Tb927.8.5670	Tb927.8.5670	hypothetical protein, conserved	35.7297	13.3731	2.67176	8.15319	0.395	6.25926					0.00143466
Tb927.10.8660	Tb927.10.08660	Tb927.10.8660	hypothetical protein, conserved	120.956	45.274	2.67165	8.55756	1.3	#N/A					1.59116e-06
Tb927.3.4830	Tb927.3.4830	Tb927.3.4830	hypothetical protein	40.1501	15.0335	2.67071	18.1752	3.423	1.91346					0.000359499
Tb927.6.1170	Tb927.6.1170	Tb927.6.1170	hypothetical protein, conserved	130.64	48.9313	2.66987	9.5247	1.053	0					7.17528e-08
Tb927.3.1730	Tb927.3.1730	Tb927.3.1730	hypothetical protein, conserved	68.3672	25.6169	2.66883	7.80286	1.281	0.381395					6.07937e-06
Tb927.5.740	Tb927.5.0740	Tb927.5.740	hypothetical protein, conserved	113.448	42.5241	2.66785	19.7874	0.398	#N/A					1.44336e-06
Tb11.02.2030	Tb11.02.2030	Tb927.11.4450	hypothetical protein, conserved (ALBA2)	263.454	98.7947	2.66668	882.635	1.412	0.666667	start	_+1	diverge		4.39963e-07
Tb11.01.1900	Tb11.01.1900	Tb927.11.10140	hypothetical protein, conserved	82.7469	31.0341	2.66632	8.89728	0.373	0					7.61047e-06
Tb11.01.1330	Tb11.01.1330	Tb927.11.9570	hypothetical protein, conserved	201.098	75.4275	2.66611	9.93394	0.677	0.778656					1.13795e-07
Tb927.5.2130	Tb927.5.2130	Tb927.5.2130	hypothetical protein, conserved	55.8941	20.965	2.66607	12.2638	0.848	2.19108	start	_+3	diverge		1.02647e-06
Tb927.8.3140	Tb927.8.3140	Tb927.8.3140	NAD dependent deacetylase, putative,SIR2-like protein 4, putative,NAD-dependent deacetylase sirtuin 4, putative	97.7024	36.6863	2.66319	8.982	1.17	1.28					1.17743e-06
Tb927.8.3940	Tb927.8.3940	Tb927.8.3940	hypothetical protein, conserved	43.5892	16.3755	2.66185	21.2537	1.927	2.35938	stop	-2	stop/start		3.56252e-06
Tb927.7.870	Tb927.7.0870	Tb927.7.870	hypothetical protein, conserved	49.2947	18.5349	2.65956	9.05284	1.193	#N/A					3.28553e-05
Tb09.244.2750	Tb09.244.2750	Tb927.9.15100	hypothetical protein, conserved	62.957	23.6756	2.65915	10.135	1.485	1.16667					1.51133e-06
Tb927.5.1700	Tb927.5.1700	Tb927.5.1700	replication Factor A 28 kDa subunit, putative	81.5987	30.6944	2.65843	21.0931	0.956	0.534483					6.7873e-06
Tb927.10.8790	Tb927.10.08790	Tb927.10.8790	hypothetical protein, conserved	75.6276	28.4578	2.65753	9.48769	0.821	#N/A					1.81055e-05
Tb927.10.9320	Tb927.10.09320	Tb927.10.9320	hypothetical protein, conserved	50.6808	19.0713	2.65744	11.1787	1.716	#N/A					5.35574e-05
Tb927.7.2770	Tb927.7.2770	Tb927.7.2770	hypothetical protein, conserved	60.4681	22.7582	2.65698	8.83124	1.009	0.333333					4.97288e-06
Tb11.57.0001	Tb11.57.0001	Tb927.11.2070	hypothetical protein, conserved	119.328	44.9463	2.6549	8.52871	0.809	0					1.84127e-05
Tb11.01.5535	Tb11.01.5535	Tb927.11.13960	U6 snRNA-associated Sm-like protein LSm4p (TbLSm4)	119.689	45.1349	2.65181	7.35741	0.932	#N/A					7.77252e-05
Tb927.3.2300	Tb927.3.2300	Tb927.3.2300	hypothetical protein, conserved	86.1642	32.4966	2.65149	8.75103	0.946	1.14516					3.28059e-05
Tb09.211.4720	Tb09.211.4720	Tb927.9.14180	chaperone protein DNAj, putative	112.711	42.5269	2.65034	8.6418	1.539	2.62083					1.75637e-07
Tb927.10.11900	Tb927.10.11900	Tb927.10.11900	hypothetical protein, conserved	89.5123	33.7985	2.64841	8.98126	1.345	0.025641					7.57279e-05
Tb927.3.790	Tb927.3.0790	Tb927.3.790	hypothetical protein, conserved,ZFP family member, putative (ZC3H6)	57.3745	21.6957	2.64451	10.5291	1.272	#N/A					1.45231e-05
Tb927.7.5100	Tb927.7.5100	Tb927.7.5100	hypothetical protein, conserved	96.1151	36.3516	2.64404	11.61	0.794	3.56522					3.96726e-07
Tb09.211.3340	Tb09.211.3340	Tb927.9.12330	hypothetical protein, conserved	93.2808	35.2802	2.644	15.3474	1.248	0.602041					1.14023e-05
Tb927.10.5130	Tb927.10.05130	Tb927.10.5130	hypothetical protein, conserved	144.525	54.6644	2.64386	8.72062	1.263	#N/A					2.72904e-07
Tb11.03.0720	Tb11.03.0720	Tb927.11.420	hypothetical protein, conserved	81.7553	30.9257	2.6436	11.3001	0.902	0					0.000104729
Tb927.2.4970	Tb927.2.4970	Tb927.2.4970	hypothetical protein, conserved (30M24.95)	61.1867	23.1577	2.64217	9.15305	1.203	0.290476					4.06806e-07
Tb927.8.1490	Tb927.8.1490	Tb927.8.1490	hypothetical protein, conserved	89.9539	34.0464	2.6421	9.94766	0.543	0.153846					5.22012e-05
Tb927.4.5190	Tb927.4.5190	Tb927.4.5190	hypothetical protein, conserved	62.0129	23.4885	2.64013	14.546	0.683	0.626712					1.46925e-06
Tb11.02.0870	Tb11.02.0870	Tb927.11.3380	Ran-binding protein 1, putative	286.205	108.409	2.64006	55.5473	0.857	0.351351					2.14996e-07
Tb927.10.7220	Tb927.10.07220	Tb927.10.7220	hypothetical protein, conserved	65.8787	24.9562	2.63977	10.328	0.722	#N/A	stop	-5	converge		1.8793e-06
Tb927.10.12300	Tb927.10.12300	Tb927.10.12300	hypothetical protein, conserved	52.3298	19.8359	2.63813	9.27833	1.028	0.829787	stop	-2	converge		0.00339487
Tb927.5.1080	Tb927.5.1080	Tb927.5.1080	RNA-binding protein, putative (RBP22)	43.1626	16.3697	2.63674	9.98743	0.987	0.0425532					0.000700814
Tb927.7.260	Tb927.7.0260	Tb927.7.260	hypothetical protein, conserved	90.0173	34.152	2.63578	8.33832	1.098	#N/A	stop	-5	converge		8.25393e-05
Tb11.47.0005	Tb11.47.0005	Tb927.11.1440	hypothetical protein, conserved	83.0755	31.5335	2.63451	9.16806	1.248	1.01064					4.10246e-05
Tb927.2.3290	Tb927.2.3290	Tb927.2.3290	65 kDa invariant surface glycoprotein (10C8.445)	91.7381	34.8541	2.63206	27.6749	#N/A	#N/A	stop	-5	converge		1.7817e-07
Tb927.10.11390	Tb927.10.11390	Tb927.10.11390	60S ribosomal protein L6, putative	2838.6	1078.85	2.63114	-178.652	0.653	0					2.61254e-05
Tb927.2.2590	Tb927.2.2590	Tb927.2.2590	hypothetical protein, conserved (10C8.95)	61.6406	23.4396	2.62977	9.51333	1.243	4.82609	start	_+1	diverge		0.00135547
Tb927.10.8300	Tb927.10.08300	Tb927.10.8300	U1A small nuclear ribonucleoprotein (RBP14A)	88.1271	33.5214	2.62898	16.9798	0.919	#N/A					0.000122166
Tb927.10.7070	Tb927.10.07070	Tb927.10.7070	small nuclear RNA-activating protein (SNAP3)	143.414	54.5533	2.62889	9.75352	1.087	#N/A					8.34364e-07
Tb927.5.3140	Tb927.5.3140	Tb927.5.3140	hypothetical protein, conserved	112.73	42.8882	2.62847	12.4419	0.541	4.41463	stop	-5	converge		6.45391e-07
Tb09.211.2580	Tb09.211.2580	Tb927.9.11280	30S Ribosomal protein S17, putative	109.742	41.771	2.62723	15.1446	1.049	0					2.27699e-07
Tb927.5.1280	Tb927.5.1280	Tb927.5.1280	alanine racemase, putative;with=GeneDB:LmjF23.1480	114.666	43.6592	2.62638	7.5283	1.101	1.62428					1.21592e-06
Tb11.02.0160	Tb11.02.0160	Tb927.11.2560	hypothetical protein, conserved	57.3074	21.8333	2.62477	11.6797	1.3	0.276923					5.54246e-06
Tb927.3.1890	Tb927.3.1890	Tb927.3.1890	hypothetical protein, conserved	52.2754	19.9168	2.62468	10.4724	0.842	5.03333					7.758e-06
Tb927.8.6280	Tb927.8.6280	Tb927.8.6280	hypothetical protein, conserved	58.5137	22.3044	2.62341	8.75778	0.796	1.97087					0.000122752
Tb09.244.2480	Tb09.244.2480	Tb927.9.15560	BARP protein (BARP)	56.0058	21.3492	2.62332	11.8596	#N/A	#N/A					9.06878e-05
Tb11.01.4910	Tb11.01.4910	Tb927.11.13330	hypothetical protein, conserved	54.4286	20.7494	2.62314	11.1441	1.978	0.119658					5.74139e-06
Tb927.7.6150	Tb927.7.6150	Tb927.7.6150	hypothetical protein, conserved	43.0208	16.4053	2.62237	9.16239	#N/A	0.980769					0.000352936
Tb11.55.0002	Tb11.55.0002	Tb927.11.1780	protein phosphatase 2C, putative	73.9849	28.2149	2.62219	12.0812	0.784	0.593698					5.84503e-06
Tb927.10.6390	Tb927.10.06390	Tb927.10.6390	hypothetical protein, conserved	135.225	51.5891	2.6212	20.7244	1.396	#N/A					5.67159e-07
Tb927.7.5700	Tb927.7.5700	Tb927.7.5700	hypothetical protein, conserved	53.024	20.2308	2.62096	12.0364	1.229	0.734177					1.44186e-05
Tb927.10.11890	Tb927.10.11890	Tb927.10.11890	hypothetical protein, conserved	119.899	45.7528	2.62058	10.1671	0.561	1.02847					4.90683e-07
Tb927.2.1790	Tb927.2.1790	Tb927.2.1790	hypothetical protein, conserved (27H14.45)	146.19	55.8024	2.61978	20.7328	0.585	1.29836					1.18202e-05
Tb927.10.5030	Tb927.10.05030	Tb927.10.5030	ubiquitin/ribosomal protein S27a, putative	2405.3	918.367	2.6191	345.388	#N/A	#N/A					2.05282e-05
Tb927.6.4490	Tb927.6.4490	Tb927.6.4490	hypothetical protein, conserved	199.303	76.1032	2.61885	23.3685	0.998	6.125					8.91185e-07
Tb11.01.7560	Tb11.01.7560	Tb927.11.15920	glutathione peroxidase, putative	62.5117	23.8807	2.61766	22.9111	1.233	0.225806					0.000716752
Tb09.160.5310	Tb09.160.5310	Tb927.9.7250	hypothetical protein, conserved	34.1565	13.0521	2.61694	7.8075	1.108	0.30303	stop	-3	converge		0.000800567
Tb927.2.5230	Tb927.2.5230	Tb927.2.5230	protein kinase, putative (30J2.65)	80.972	30.9647	2.61497	10.1369	1.291	0.161616					1.02681e-05
Tb09.211.2370	Tb09.211.2370	Tb927.9.11040	mitochondrial carrier protein, putative	37.2764	14.2565	2.61471	8.7565	1.08	0.95057					0.000354364
Tb927.3.1870	Tb927.3.1870	Tb927.3.1870	hypothetical protein, conserved	40.8385	15.6194	2.61459	11.7793	2.149	0.971698					0.000257366
Tb927.7.1490	Tb927.7.1490	Tb927.7.1490	hypothetical protein, conserved	75.1331	28.7365	2.61456	10.9254	0.524	2.11594					2.28962e-05
Tb927.10.1370	Tb927.10.01370	Tb927.10.1370	hypothetical protein, conserved	87.9081	33.6289	2.61406	10.5599	0.784	#N/A					7.44471e-06
Tb11.01.7140	Tb11.01.7140	Tb927.11.15500	hypothetical protein, conserved	95.8876	36.688	2.61359	9.92281	0.698	2.13483					1.88732e-06
Tb09.211.1210	Tb09.211.1210	Tb927.9.9620	RAD51/dmc1 protein, putative	77.9496	29.8435	2.61195	10.869	0.694	3.11236					9.34217e-07
Tb927.10.940	Tb927.10.00940	Tb927.10.940	hypothetical protein, conserved	75.2026	28.7927	2.61186	11.8713	0.718	#N/A					9.89933e-05
Tb11.02.4610	Tb11.02.4610	Tb927.11.6780	chromatin binding protein, putative,regulator of chromatin condensation, putative (RCC1)	46.6911	17.8788	2.61154	11.0717	0.582	2.17043	stop	-4	converge	tRNA	4.37053e-06
Tb927.7.3600	Tb927.7.3600	Tb927.7.3600	hypothetical protein, conserved	57.334	21.9571	2.61119	10.0057	1.308	0.542373					6.95162e-05
Tb927.10.8130	Tb927.10.08130	Tb927.10.8130	hypothetical protein, conserved	78.8981	30.2178	2.61098	11.505	0.877	#N/A					1.54941e-06
Tb11.01.0100	Tb11.01.0100	Tb927.11.8460	amastin-like protein	61.1279	23.4196	2.61012	15.3696	1.886	0.253264					1.22515e-06
Tb927.6.2220	Tb927.6.2220	Tb927.6.2220	hypothetical protein, conserved	133.679	51.2258	2.60959	8.56849	0.927	0.27907					3.35024e-05
Tb927.7.3520	Tb927.7.3520	Tb927.7.3520	hypothetical protein, conserved	172.191	65.9987	2.609	18.0798	0.851	0					4.38331e-06
Tb927.7.1800	Tb927.7.1800	Tb927.7.1800	hypothetical protein, conserved	77.7772	29.8115	2.60896	10.1418	0.868	0.240385					4.79792e-06
Tb11.01.5170	Tb11.01.5170	Tb927.11.13570	hypothetical protein, conserved	180.4	69.1491	2.60885	49.9853	0.728	1.71053					5.94819e-06
Tb927.5.4210	Tb927.5.4210	Tb927.5.4210	histone H4, putative	5919.02	2269.9	2.60762	68.3978	#N/A	#N/A					3.57825e-05
Tb927.5.4230	Tb927.5.4230	Tb927.5.4230	histone H4, putative	5919.02	2269.9	2.60762	68.3978	#N/A	#N/A					3.57825e-05
Tb927.10.10740	Tb927.10.10740	Tb927.10.10740	hypothetical protein, conserved	19.88	7.62828	2.60609	15.929	0.79	0.86747					0.000341491
Tb927.6.2200	Tb927.6.2200	Tb927.6.2200	hypothetical protein, conserved	223.573	85.8061	2.60556	30.432	1.116	2.42857					2.08171e-07
Tb927.8.1440	Tb927.8.1440	Tb927.8.1440	maoC-like dehydratase, putative	112.864	43.3269	2.60494	11.6709	0.532	1.66667					4.49644e-05
Tb927.5.1370	Tb927.5.1370	Tb927.5.1370	cyclophilin-type peptidyl-prolyl cis-trans isomerase, putative,PPIase, putative,rotamase, putative,cyclosporin A-binding protein, putative,peptidyl-prolyl cis-trans isomerase, putative (PPIase)	36.5961	14.0494	2.60481	13.3899	0.948	0.714286	stop	-2	converge		0.0011337
Tb927.4.790	Tb927.4.0790	Tb927.4.790	hypothetical protein, conserved	68.8967	26.4542	2.60437	21.7922	1.092	#N/A					9.17436e-05
Tb11.01.7840	Tb11.01.7840	Tb927.11.16170	hypothetical protein, conserved	26.8278	10.308	2.60262	20.3814	1.101	0	start	_+1	diverge		0.0116459
Tb927.7.1870	Tb927.7.1870	Tb927.7.1870	hypothetical protein, conserved	144.566	55.5593	2.60201	12.1764	#N/A	#N/A					2.01186e-07
Tb927.10.15010	Tb927.10.15010	Tb927.10.15010	lipoic acid synthetase, mitochondrial precursor, putative	78.8619	30.3218	2.60083	9.32565	1.156	2.65306					1.74957e-06
Tb11.02.2190	Tb11.02.2190	Tb927.11.4590	hypothetical protein, conserved	77.0257	29.6163	2.60078	9.01437	0.96	0.792208					1.36742e-05
Tb927.7.3220	Tb927.7.3220	Tb927.7.3220	hypothetical protein, conserved	65.0305	25.0052	2.60068	11.575	0.634	1.35211	stop	-3	converge		2.63644e-07
Tb09.160.4380	Tb09.160.4380	Tb927.9.5960	succinate dehydrogenase, putative (28G16.480)	40.6449	15.6301	2.60042	9.06284	0.428	3.14655					0.000821484
Tb927.1.2770	Tb927.1.2770	Tb927.1.2770	hypothetical protein, conserved	48.6272	18.7038	2.59985	11.5547	1.524	0					2.22285e-05
Tb927.5.3180	Tb927.5.3180	Tb927.5.3180	hypothetical protein, conserved	23.7557	9.13948	2.59924	21.1143	1.199	1.57658					0.0158481
Tb927.3.3140	Tb927.3.3140	Tb927.3.3140	hypothetical protein, conserved	77.4745	29.8114	2.59883	9.60846	1.194	0.421875					0.000295369
Tb927.4.500	Tb927.4.0500	Tb927.4.500	hypothetical protein, conserved	58.4547	22.5045	2.59747	20.1576	2.572	#N/A					5.3865e-06
Tb11.01.3770	Tb11.01.3770	Tb927.11.11940	protein phosphatase 2A, putative	95.6921	36.8407	2.59746	9.99336	0.995	0.123028	stop	-5	converge		8.08642e-07
Tb09.211.1680	Tb09.211.1680	Tb927.9.10200	hypothetical protein, conserved	118.639	45.6854	2.59686	50.2604	1.389	3.43066					7.6954e-07
Tb927.8.1580	Tb927.8.1580	Tb927.8.1580	hypothetical protein, conserved	49.9149	19.2344	2.59508	13.5639	0.829	3.56571					2.72715e-06
Tb927.2.6070	Tb927.2.6070	Tb927.2.6070	hypothetical protein, conserved (36E18.35)	153.731	59.2996	2.59245	22.633	1.448	0					3.13772e-07
Tb11.02.0356	Tb11.02.0356	Tb927.11.2810	hypothetical protein, conserved	58.999	22.7709	2.59099	10.4539	0.769	0					1.44932e-05
Tb09.211.4920	Tb09.211.4920	Tb927.9.14480	dynein-associated protein, putative	132.546	51.1779	2.58991	32.8675	1.57	0	start	_+2	diverge		2.50304e-07
Tb09.211.3990	Tb09.211.3990	Tb927.9.13120	hypothetical protein, conserved	56.6715	21.8832	2.58972	8.42529	1.163	2.40936	stop	-4	converge		0.000200724
Tb11.01.6000	Tb11.01.6000	Tb927.11.14400	hypothetical protein, conserved	53.7235	20.7519	2.58885	10.3332	0.899	0					3.96813e-05
Tb927.8.2420	Tb927.8.2420	Tb927.8.2420	hypothetical protein, conserved	96.4428	37.3075	2.58508	13.5278	0.727	0.393939					1.87043e-06
Tb09.160.2410	Tb09.160.2410	Tb927.9.3810	hypothetical protein (1L12.75)	8.2732	3.20516	2.58121	17.2609	2.232	2.10909	start	_+2	stop/start		#N/A
Tb927.8.3190	Tb927.8.3190	Tb927.8.3190	hypothetical protein, conserved	33.5713	13.0097	2.58049	13.1243	0.998	1.15203					0.000287408
Tb11.01.6120	Tb11.01.6120	Tb927.11.14520	polypeptide deformylase, putative	118.755	46.0232	2.58033	9.00847	0.9	0.12069					1.94763e-06
Tb927.6.4650	Tb927.6.4650	Tb927.6.4650	UV excision repair RAD23 protein, putative	139.405	54.0332	2.57999	11.6213	1.14	1.21371					3.42788e-07
Tb927.7.3470	Tb927.7.3470	Tb927.7.3470	p22 protein precursor, putative	75.6349	29.3406	2.57782	9.32686	1.527	6.22581					2.78212e-05
Tb11.02.5670	Tb11.02.5670	Tb927.11.7790	hypothetical protein, conserved	138.619	53.7867	2.5772	18.1114	0.853	0					1.07917e-06
Tb927.6.1310	Tb927.6.1310	Tb927.6.1310	hypothetical protein, conserved	2.22441	0.863272	2.57672	#N/A	#N/A	0.904167	stop	-2	converge		#N/A
Tb927.6.1930	Tb927.6.1930	Tb927.6.1930	hypothetical protein, conserved	88.5808	34.4142	2.57396	16.8155	1.039	2.31176					1.50586e-06
Tb927.8.6050	Tb927.8.6050	Tb927.8.6050	hypothetical protein, conserved	91.778	35.662	2.57355	12.4671	0.803	1.50698					8.31962e-06
Tb11.01.8630	Tb11.01.8630	Tb927.11.16870	NADH dehydrogenase subunit NI8M, putative	160.069	62.198	2.57354	12.7853	0.974	0					9.84402e-07
Tb09.211.3970	Tb09.211.3970	Tb927.9.13100	ankyrin repeat protein, putative	150.864	58.6247	2.57338	25.2828	1.397	0.0731707					4.32145e-06
Tb927.8.6130	Tb927.8.6130	Tb927.8.6130	hypothetical protein, conserved	107.786	41.918	2.57136	10.8629	1.062	0.497268					9.72315e-07
Tb927.7.6470	Tb927.7.6470	Tb927.7.6470	O-sialoglycoprotein endopeptidase, putative,metallo-peptidase, Clan MK, Family M67	51.7942	20.1465	2.57088	11.764	0.976	0.283654					1.24906e-06
Tb927.6.4530	Tb927.6.4530	Tb927.6.4530	RNA-binding protein, putative (RBP17)	113.597	44.1879	2.57078	9.072	0.579	0.40411					2.46919e-05
Tb11.01.5195	Tb11.01.5195	Tb927.11.13610	hypothetical protein, conserved	92.4325	35.9771	2.5692	16.2697	1.041	1.31325					6.08476e-05
Tb11.02.1080	Tb11.02.1080	Tb927.11.3580	hypothetical protein, conserved	95.1569	37.0511	2.56826	11.0255	0.575	0.478723	start	_+2	stop/start		7.53085e-07
Tb927.6.3290	Tb927.6.3290	Tb927.6.3290	intraflagellar transport protein 20, putative (IFT20)	141.111	54.9501	2.56799	23.1316	1.849	0.0839695					1.18014e-05
Tb11.02.2320	Tb11.02.2320	Tb927.11.4710	hypothetical protein, conserved	89.6388	34.9217	2.56685	9.26287	1.038	3.08502	stop	-5	converge		7.05823e-07
Tb11.01.4890	Tb11.01.4890	Tb927.11.13310	hypothetical protein, conserved	43.9325	17.1213	2.56596	13.087	0.673	0.226415					0.000351501
Tb927.4.3440	Tb927.4.3440	Tb927.4.3440	hypothetical protein, conserved	60.9874	23.7891	2.56367	14.1364	1.061	1.52991					7.37759e-06
Tb09.211.0820	Tb09.211.0820	Tb927.9.9160	hypothetical protein, conserved	68.0145	26.5302	2.56367	10.2104	0.888	2.39381					5.4198e-07
Tb927.4.4660	Tb927.4.4660	Tb927.4.4660	hypothetical protein, conserved	27.3555	10.677	2.56209	12.9333	1.401	2.10191	start	_+1	stop/start	tRNA	2.46679e-05
Tb927.3.2150	Tb927.3.2150	Tb927.3.2150	protein phosphatase 2C, putative	50.4621	19.6973	2.56188	10.7772	0.352	1.90265					5.06525e-05
Tb927.5.480	Tb927.5.0480	Tb927.5.480	hypothetical protein, conserved	24.2541	9.46951	2.56128	18.0069	0.972	#N/A					0.00497594
Tb927.8.2700	Tb927.8.2700	Tb927.8.2700	hypothetical protein, conserved	83.139	32.4601	2.56127	26.3816	1.562	0.914286					2.96462e-05
Tb927.2.3960	Tb927.2.3960	Tb927.2.3960	chaperone protein DNAj, putative (28H13.330)	97.9935	38.2727	2.5604	8.21904	1.447	0.939394					1.2617e-05
Tb09.160.3910	Tb09.160.3910	Tb927.9.5390	hypothetical protein, conserved (28G16.255)	44.0155	17.1965	2.55956	10.684	1.171	1.45312					0.00093984
Tb927.10.15960	Tb927.10.15960	Tb927.10.15960	hypothetical protein, conserved	149.834	58.5493	2.5591	16.4321	1.746	1.67742					2.17362e-06
Tb09.244.2510	Tb09.244.2510	Tb927.9.15530	BARP protein (BARP)	82.9551	32.4509	2.55633	11.4335	#N/A	#N/A					1.33848e-05
Tb927.10.130	Tb927.10.00130	Tb927.10.00130	hypothetical protein	3.10865	1.21631	2.5558	#N/A	#N/A	#N/A	start	_+1	diverge		#N/A
Tb11.47.0025	Tb11.47.0025	Tb927.11.1240	hypothetical protein, conserved	50.0882	19.6	2.55552	10.0226	1.499	1.1447					2.32214e-05
Tb927.4.1580	Tb927.4.1580	Tb927.4.1580	hypothetical protein, conserved	179.307	70.202	2.55416	13.2308	1.014	0.828402					8.71674e-07
Tb927.7.1830	Tb927.7.1830	Tb927.7.1830	hypothetical protein, conserved	155.292	60.8049	2.55393	11.9814	1.159	1.71538					3.84754e-07
Tb09.211.0600	Tb09.211.0600	Tb927.9.8810	hypothetical protein, conserved	135.007	52.869	2.55361	13.9273	1.116	0.909091					4.23062e-07
Tb927.3.3520	Tb927.3.3520	Tb927.3.3520	hypothetical protein, conserved	58.5592	22.9404	2.55267	11.4982	0.781	0.452055					9.50666e-06
Tb09.160.3510	Tb09.160.3510	Tb927.9.4940	presenilin-like aspartic peptidase, putative,presenilin-like aspartic peptidase, clan AD, family A22A, putative (28G16.70)	124.357	48.7195	2.55252	10.5879	1.341	0.978378					5.23946e-07
Tb09.211.4550	Tb09.211.4550	Tb927.9.14000	60S ribosomal protein L12, putative	637.899	250.17	2.54986	81.5506	#N/A	0.12069					3.59443e-06
Tb927.10.3270	Tb927.10.03270	Tb927.10.3270	hypothetical protein, conserved	48.8807	19.171	2.54972	10.8296	1.33	#N/A					0.00407006
Tb09.211.0370	Tb09.211.0370	Tb927.9.8490	hypothetical protein, conserved	89.6003	35.1522	2.54893	10.2505	0.86	2.01099					9.74358e-06
Tb09.211.3230	Tb09.211.3230	Tb927.9.12160	hypothetical protein, conserved	69.1747	27.1396	2.54885	11.6322	0.815	1.18367					1.00021e-06
Tb927.7.6370	Tb927.7.6370	Tb927.7.6370	hypothetical protein, conserved	59.8003	23.4619	2.54882	11.0891	0.943	3.48544					2.77173e-06
Tb11.01.8330	Tb11.01.8330	Tb927.11.16610	hypothetical protein, conserved	52.75	20.7067	2.54748	10.8064	0.955	2.41892					4.96886e-07
Tb927.4.1810	Tb927.4.1810	Tb927.4.1810	hypothetical protein, conserved	152.809	60.0025	2.54671	7.95544	0.605	1.07					2.14352e-05
Tb927.7.6990	Tb927.7.6990	Tb927.7.6990	hypothetical protein, conserved	65.2319	25.6389	2.54426	9.51961	0.765	1.3299					2.07681e-05
Tb927.6.4580	Tb927.6.4580	Tb927.6.4580	hypothetical protein, conserved	108.912	42.8174	2.54362	11.0754	0.71	0.512821	start	_+1	diverge		0.000148074
Tb11.01.6850	Tb11.01.6850	Tb927.11.15200	hypothetical protein, conserved	26.5518	10.4405	2.54314	17.0984	1.334	0.381356					0.0201122
Tb11.02.3770	Tb11.02.3770	Tb927.11.5960	hypothetical protein, conserved	1969.2	774.436	2.54275	136.006	1.262	2.06667	stop	-2	converge		2.08162e-05
Tb927.3.1160	Tb927.3.1160	Tb927.3.1160	hypothetical protein, conserved	50.6292	19.9116	2.5427	9.84913	0.987	3.13636					0.00012088
Tb927.6.4330	Tb927.6.4330	Tb927.6.4330	hypothetical protein, conserved	88.3397	34.805	2.53813	11.4018	0.87	0					5.25014e-05
Tb927.7.7340	Tb927.7.7340	Tb927.7.7340	hypothetical protein, conserved	45.0433	17.7487	2.53783	12.8661	0.805	2.2069					3.8358e-06
Tb11.01.4180	Tb11.01.4180	Tb927.11.12360	ankyrin repeat protein, putative	66.9923	26.4098	2.53665	10.1051	0.932	3.24324					0.000214754
Tb927.4.1520	Tb927.4.1520	Tb927.4.1520	hypothetical protein, conserved	109.125	43.0313	2.53594	10.1419	1.118	0					2.78049e-05
Tb927.6.1410	Tb927.6.1410	Tb927.6.1410	hypothetical protein, conserved	101.113	39.8883	2.53491	9.7646	0.836	0					4.88167e-06
Tb927.6.570	Tb927.6.0570	Tb927.6.570	hypothetical protein, conserved	217.099	85.695	2.53338	19.0566	0.971	#N/A	stop	-2	converge	pol I	5.51612e-06
Tb927.4.5080	Tb927.4.5080	Tb927.4.5080	hypothetical protein, conserved	65.3406	25.8007	2.53251	20.1477	1.222	5.82353	start	_+1	stop/start		0.00266428
Tb09.v1.0350	Tb09.v1.0350	Tb927.9.7740	lipid-like atypical dual specificity phosphatase, putative	50.3366	19.8776	2.53233	11.7437	0.937	0.640351					5.42397e-06
Tb927.10.8650	Tb927.10.08650	Tb927.10.8650	hypothetical protein, conserved	149.273	58.95	2.5322	10.7171	0.823	#N/A					5.9622e-07
Tb927.5.3740	Tb927.5.3740	Tb927.5.3740	hypothetical protein, conserved	70.3439	27.7841	2.53181	22.47	0.974	1.35088					0.00089592
Tb927.5.2100	Tb927.5.2100	Tb927.5.2100	hypothetical protein, conserved	111.182	43.9459	2.52998	11.8139	0.912	3.08929					6.03848e-07
Tb927.10.12170	Tb927.10.12170	Tb927.10.12170	RAB-interacting protein, putative	76.9109	30.424	2.52797	12.9309	1.554	0.784615					9.58174e-05
Tb927.7.2600	Tb927.7.2600	Tb927.7.2600	hypothetical protein, conserved	167.061	66.097	2.52751	29.8767	0.711	0.5					6.09014e-06
Tb11.01.8210	Tb11.01.8210	Tb927.11.16490	hypothetical protein, conserved	52.2265	20.6684	2.52688	9.50573	0.98	2.12441					2.44819e-05
Tb927.10.6190	Tb927.10.06190	Tb927.10.6190	aldehyde dehydrogenase, putative (ALDH)	90.0526	35.6571	2.52551	8.50827	0.707	#N/A					8.3813e-07
Tb927.3.2640	Tb927.3.2640	Tb927.3.2640	hypothetical protein, conserved	44.0961	17.4687	2.52429	9.39015	1.291	0.965398					0.000117481
Tb927.1.1140	Tb927.1.1140	Tb927.1.1140	hypothetical protein, conserved	99.5119	39.4359	2.52338	14.7807	0.897	2.42373					2.30903e-06
Tb927.10.2940	Tb927.10.02940	Tb927.10.2940	hypothetical protein, conserved	103.944	41.1951	2.52322	7.64417	1.87	#N/A					1.61578e-06
Tb927.5.4530	Tb927.5.4530	Tb927.5.4530	fatty acid elongase, putative	59.9048	23.7553	2.52174	18.4623	0.933	0	start	_+1	diverge		9.69691e-06
Tb927.7.4930	Tb927.7.4930	Tb927.7.4930	ribonuclease H1	52.4844	20.8365	2.51886	11.8293	1.558	0.0549451					3.07014e-05
Tb927.7.6550	Tb927.7.6550	Tb927.7.6550	hypothetical protein, conserved	40.4434	16.0665	2.51725	10.3762	#N/A	3.58642	stop	-1	converge		0.00279565
Tb927.3.770	Tb927.3.0770	Tb927.3.770	hypothetical protein, conserved	87.7769	34.889	2.51589	10.1916	0.895	#N/A					6.011e-06
Tb927.7.5010	Tb927.7.5010	Tb927.7.5010	hypothetical protein, conserved	177.312	70.5351	2.51381	13.742	0.958	0					1.78599e-05
Tb927.8.5190	Tb927.8.5190	Tb927.8.5190	hypothetical protein, conserved	38.7697	15.4259	2.51329	12.5685	1.166	0.240223					0.000911442
Tb927.10.4000	Tb927.10.04000	Tb927.10.4000	methylglutaconyl-CoA hydratase, mitochondrial precursor, putative	142.283	56.6264	2.51266	10.4835	0.732	#N/A					1.68814e-06
Tb927.7.410	Tb927.7.0410	Tb927.7.0410	hypothetical protein, conserved	88.1042	35.0642	2.51265	11.7647	#N/A	#N/A					1.17483e-05
Tb927.7.5840	Tb927.7.5840	Tb927.7.5840	hypothetical protein, conserved	130.254	51.8498	2.51215	55.5813	1.085	3.26812					1.92434e-06
Tb927.5.3970	Tb927.5.3970	Tb927.5.3970	adenylate kinase, putative (ADKE)	105.639	42.0568	2.51183	18.0509	1.183	1.75472	stop	-3	converge		4.59527e-06
Tb11.52.0019	Tb11.52.0019	Tb927.11.12960	hypothetical protein, conserved	149.576	59.5705	2.5109	14.5689	0.748	1.89202					4.38894e-05
Tb927.3.850	Tb927.3.0850	Tb927.3.850	hypothetical protein, conserved	14.0327	5.58883	2.51085	24.0067	1.554	#N/A	start	_+2	diverge		0.00033922
Tb927.3.4870	Tb927.3.4870	Tb927.3.4870	hypothetical protein, conserved	46.016	18.3319	2.51015	12.4312	1.824	2.4386	start	_+3	diverge		3.94498e-06
Tb927.4.1170	Tb927.4.1170	Tb927.4.1170	ankyrin, putative	78.3777	31.2283	2.50983	11.9436	0.965	2.44109	start	_+3	diverge	tRNA	1.03288e-05
Tb927.10.11410	Tb927.10.11410	Tb927.10.11410	hypothetical protein, conserved	109.026	43.4489	2.5093	10.6066	0.928	1.16053					1.43601e-06
Tb11.02.1920	Tb11.02.1920	Tb927.11.4370	hypothetical protein, conserved	82.9272	33.0642	2.50807	13.4823	0.804	1.26506					7.13372e-05
Tb09.160.0410	Tb09.160.0410	Tb927.9.1420	hypothetical protein, conserved	67.6135	26.9994	2.50426	9.8024	0.899	1.38462					2.42453e-06
Tb927.7.7080	Tb927.7.7080	Tb927.7.7080	mitochondrial glycoprotein-like protein	75.1184	30.0034	2.50366	15.626	0.827	2.91892					6.50397e-06
Tb927.6.2040	Tb927.6.2040	Tb927.6.2040	nitrate reductase, putative	37.947	15.1581	2.50342	13.0971	2.003	1.90625					1.84519e-05
Tb927.10.8100	Tb927.10.08100	Tb927.10.8100	hypothetical protein, conserved	82.4842	32.9652	2.50216	8.86087	1.041	#N/A					9.16731e-06
Tb09.244.2410	Tb09.244.2410	Tb927.9.15630	BARP protein (BARP)	71.9734	28.779	2.5009	11.4813	#N/A	#N/A					6.08115e-05
Tb927.5.4090	Tb927.5.4090	Tb927.5.4090	hypothetical protein, conserved	91.7425	36.6991	2.49985	8.18385	0.874	3.80198					6.45945e-06
Tb927.10.12350	Tb927.10.12350	Tb927.10.12350	hypothetical protein, conserved	118.325	47.3328	2.49985	8.5336	1.904	5.28378					0.000277626
Tb11.02.3590	Tb11.02.3590	Tb927.11.5830	hypothetical protein, conserved	46.6342	18.6628	2.49878	34.015	0.733	0.101695					1.74522e-05
Tb927.10.4230	Tb927.10.04230	Tb927.10.4230	hypothetical protein, conserved	105.266	42.1346	2.49832	12.4762	1.184	#N/A					8.26114e-06
Tb927.5.1200	Tb927.5.1200	Tb927.5.1200	exosome component CSL4,Csl4p homologue (CSL4)	93.7224	37.5162	2.49818	11.2804	1.283	1.85768					2.62501e-06
Tb927.7.3460	Tb927.7.3460	Tb927.7.3460	hypothetical protein, conserved	57.5053	23.0354	2.49639	13.8318	1.196	1.55629					1.13087e-05
Tb927.2.5830	Tb927.2.5830	Tb927.2.5830	hypothetical protein, conserved (1F7.285)	72.5347	29.0653	2.49558	16.4955	0.702	1.88889					2.48108e-05
Tb927.1.2850	Tb927.1.2850	Tb927.1.2850	pteridine transporter, putative	233.467	93.5643	2.49525	21.4439	#N/A	#N/A	start	_+2	diverge		1.00331e-05
Tb927.10.15950	Tb927.10.15950	Tb927.10.15950	TFIID-like protein, putative (TRF4)	55.9869	22.4466	2.49422	9.61943	1.26	0.156863					0.000284818
Tb927.7.1280	Tb927.7.1280	Tb927.7.1280	hypothetical protein, conserved	89.9613	36.0744	2.49377	8.52384	#N/A	#N/A					7.92573e-06
Tb927.8.2240	Tb927.8.2240	Tb927.8.2240	tryptophanyl-tRNA synthetase, putative	47.3297	18.9933	2.49191	12.4256	0.754	1.97738					2.90902e-05
Tb09.160.1260	Tb09.160.1260	Tb927.9.2600	hypothetical protein, conserved	99.055	39.7609	2.49127	10.3938	1.073	0.975871					8.65479e-07
Tb927.6.2130	Tb927.6.2130	Tb927.6.2130	nuclear movement protein, putative,NUDC-like protein	68.4155	27.4727	2.49031	12.8552	1.131	1.87879	start	_+3	diverge		8.58482e-06
Tb11.02.5470	Tb11.02.5470	Tb927.11.7480	vacuolar type h ATPase subunit, putative	102.874	41.3159	2.48995	19.3654	1.939	0					1.53635e-06
Tb09.160.2000	Tb09.160.2000	Tb927.9.3350	pseudouridylate synthase, putative (3C4.150)	84.7933	34.064	2.48923	9.25325	0.94	#N/A					2.83865e-06
Tb927.5.1730	Tb927.5.1730	Tb927.5.1730	inhibitor of serine peptidase (ISP), putative,ecotin family (I11), putative	179.079	71.9832	2.48779	19.7815	1.065	1.8855					2.77649e-06
Tb11.03.0020	Tb11.03.0020	Tb927.11.1080	hypothetical protein, conserved	92.5669	37.2329	2.48616	19.5548	1.055	1.2071					1.8341e-06
Tb927.3.3360	Tb927.3.3360	Tb927.3.3360	acyltransferase, putative	66.3049	26.6743	2.48572	14.8722	1.129	1.49296					8.67253e-06
Tb11.01.4025	Tb11.01.4025	Tb927.11.12200	hypothetical protein, conserved	68.9079	27.7271	2.48522	10.2318	0.678	1.34783					0.0026393
Tb11.02.5230	Tb11.02.5230	Tb927.11.7330	hypothetical protein, conserved	95.7208	38.5199	2.48497	11.631	1.235	4.3					5.07857e-05
Tb927.10.9980	Tb927.10.09980	Tb927.10.9980	hypothetical protein, conserved	43.3818	17.4612	2.48447	10.5327	1.606	#N/A					0.0002261
Tb11.02.5070	Tb11.02.5070	n/a	hypothetical protein, conserved	73.4918	29.5851	2.48408	11.7219	0.774	0.15625	start	_+2	diverge		3.63734e-05
Tb927.10.10400	Tb927.10.10400	Tb927.10.10400	hypothetical protein, conserved	100.093	40.314	2.48284	10.4977	1.215	0.448718					5.39933e-06
Tb927.3.1540	Tb927.3.1540	Tb927.3.1540	CAAX prenyl protease 2, putative,peptidase with unknown catalytic mechanism (family U48)	18.1731	7.32083	2.48238	16.4191	1.096	0.470149	stop	-3	converge		0.00199943
Tb927.10.1590	Tb927.10.01590	Tb927.10.1590	ribosomal protein L36, putative	863.864	348.017	2.48225	160.816	0.849	#N/A					2.8689e-06
Tb11.01.6440	Tb11.01.6440	Tb927.11.14810	hypothetical protein, conserved	45.063	18.1547	2.48216	9.57285	1.162	1.43721					0.000395028
Tb927.5.3110	Tb927.5.3110	Tb927.5.3110	hypothetical protein, conserved	63.1371	25.4372	2.48207	10.8395	1.894	0.331683	stop	-2	converge		0.000108561
Tb11.01.5440	Tb11.01.5440	Tb927.11.13870	hypothetical protein, conserved	153.406	61.8066	2.48203	10.7792	0.96	5.76923					7.48955e-06
Tb927.5.970	Tb927.5.0970	Tb927.5.970	class I transcription factor A, subunit 6 (CITFA-6)	179.422	72.3224	2.48086	11.96	1.028	#N/A	start	_+1	stop/start		4.81477e-06
Tb927.10.15200	Tb927.10.15200	Tb927.10.15200	hypothetical protein, conserved	91.7454	36.9887	2.48036	10.0466	1.57	1.4186					3.69313e-05
Tb11.01.4720	Tb11.01.4720	Tb927.11.13170	hypothetical protein, conserved	34.0911	13.7549	2.47847	14.6294	1.233	0.383459					0.000200094
Tb927.1.3820	Tb927.1.3820	Tb927.1.3820	ATP synthase subunit, putative	286.224	115.516	2.47778	20.2658	1.894	0	start	_+2	diverge		1.52231e-06
Tb09.160.3880	Tb09.160.3880	Tb927.9.5370	hypothetical protein, conserved (28G16.245)	124.277	50.1824	2.47651	9.65691	0.933	2.66912					2.12414e-05
Tb927.5.2690	Tb927.5.2690	Tb927.5.2690	inositol-1(or 4)-monophosphatase 1, putative (IMPase 1)	75.4301	30.4639	2.47605	7.85756	1.155	1.77397					3.13048e-05
Tb927.10.4070	Tb927.10.04070	Tb927.10.4070	hypothetical protein, conserved	59.4502	24.0134	2.47571	10.6709	1.076	#N/A					8.09664e-05
Tb11.01.5470	Tb11.01.5470	Tb927.11.13900	centrin, putative	82.4612	33.3138	2.47529	8.29144	1.381	3					0.000173181
Tb927.3.1220	Tb927.3.1220	Tb927.3.1220	hypothetical protein, conserved	72.284	29.2075	2.47484	12.0886	0.788	1.13609					1.45281e-06
Tb927.10.9580	Tb927.10.09580	Tb927.10.9580	hypothetical protein	51.4581	20.796	2.47443	11.7217	1.293	#N/A	start	_+2	stop/start		0.0041897
Tb11.02.3230	Tb11.02.3230	Tb927.11.5530	hypothetical protein, conserved	87.0598	35.1956	2.4736	8.40109	1.113	0.43038					3.23522e-05
Tb11.01.1440	Tb11.01.1440	Tb927.11.9670	glycine synthase, putative;with=GeneDB:LinJ36_V3.3990 (GCVT1)	95.2673	38.515	2.47351	8.08266	1.396	0.892617					3.67688e-06
Tb927.6.3320	Tb927.6.3320	Tb927.6.3320	ferric reductase transmembrane protein, putative	38.7785	15.679	2.47328	9.74375	1.536	1.02675	stop	-5	converge		0.00238729
Tb927.8.1310	Tb927.8.1310	Tb927.8.1310	mitochondrial carrier protein, putative,ADP/ATP mitochondrial translocase, putative,adenine nucleotide mitochondrial translocator, putative	57.9929	23.4505	2.47299	10.7743	0.627	0.735849					4.60101e-06
Tb11.02.4580	Tb11.02.4580	Tb927.11.6750	DNA ligase, putative	40.9884	16.5746	2.47297	15.0255	1.023	2.05612	stop	-2	converge	tRNA	2.2803e-05
Tb09.160.0380	Tb09.160.0380	Tb927.9.1390	hypothetical protein, conserved	218.964	88.5427	2.47297	20.1195	0.682	1.66667					1.69247e-05
Tb09.211.2810	Tb09.211.2810	Tb927.9.11700	hypothetical protein, conserved	107.754	43.5877	2.47212	8.55478	0.693	0.591216					1.51815e-05
Tb927.4.850	Tb927.4.0850	Tb927.4.850	hypothetical protein, conserved	80.8278	32.7058	2.47136	13.6257	1.258	#N/A					0.000254949
Tb11.47.0001	Tb11.47.0001	Tb927.11.1470	65 kDa invariant surface glycoprotein-like protein	100.447	40.652	2.4709	21.9277	5.01	1.73099	stop	-3	converge		1.49072e-06
Tb927.10.2540	Tb927.10.02540	Tb927.10.2540	adenylate kinase, putative	145.214	58.8584	2.46718	8.36854	1.394	#N/A					6.26355e-06
Tb927.3.750	Tb927.3.0750	Tb927.3.750	hypothetical protein, conserved	99.3252	40.2661	2.46672	8.18485	0.77	#N/A					4.93295e-06
Tb09.244.2340	Tb09.244.2340	Tb927.9.15690	hypothetical protein	30.3636	12.3313	2.46232	14.7601	4.286	#N/A				subtelomere-like	#N/A
Tb927.7.4270	Tb927.7.4270	Tb927.7.4270	hypothetical protein, conserved	60.4509	24.5557	2.46178	12.2322	#N/A	2.04196	stop	-3	converge		0.000272073
Tb927.3.4240	Tb927.3.4240	Tb927.3.4240	thioredoxin, putative	72.0266	29.2638	2.46129	8.64345	1.304	0					0.000212858
Tb927.5.1970	Tb927.5.1970	Tb927.5.1970	hypothetical protein	23.8865	9.70659	2.46086	68.8766	1.103	2.96154	stop	-5	converge		0.00307603
Tb11.01.0830	Tb11.01.0830	Tb927.11.9090	hypothetical protein, conserved	49.8918	20.2847	2.45958	9.64566	1.952	1.46439					9.54421e-06
Tb927.1.1170	Tb927.1.1170	Tb927.1.1170	DNA-directed RNA polymerase subunit RBP12, putative (RBP12)	119.976	48.7846	2.4593	12.4202	0.965	0.407767					0.00123017
Tb11.01.7730	Tb11.01.7730	Tb927.11.16070	TFIIH basal transcription factor subunit (p34)	106.073	43.1406	2.45877	11.3493	0.473	0					6.96888e-06
Tb11.02.0940	Tb11.02.0940	Tb927.11.3450	hypothetical protein, conserved	80.6681	32.8091	2.45871	11.2682	0.771	1.71461					1.73429e-06
Tb11.02.5800	Tb11.02.5800	Tb927.11.7940	calmodulin, putative	97.9417	39.8805	2.45588	12.5299	1.218	0					0.000177396
Tb927.5.3570	Tb927.5.3570	Tb927.5.3570	hypothetical protein, conserved	47.6994	19.4241	2.45569	11.4359	0.784	0.0485437					0.000173607
Tb927.8.6960	Tb927.8.6960	Tb927.8.6960	hypothetical protein, conserved	51.4381	20.9504	2.45523	18.2265	#N/A	6.9					6.26003e-05
Tb927.3.3890	Tb927.3.3890	Tb927.3.3890	hypothetical protein, conserved	60.6776	24.7207	2.45453	10.7619	0.723	1.31818					6.14742e-05
Tb11.01.1360	Tb11.01.1360	Tb927.11.9600	hypothetical protein, conserved	140.941	57.4264	2.45429	16.6486	1.209	0					3.02232e-06
Tb927.1.2820	Tb927.1.2820	Tb927.1.2820	pteridine transporter, putative	257.252	104.874	2.45297	21.2399	0.246	2.67041	start	_+3	diverge		2.1618e-05
Tb927.2.4980	Tb927.2.4980	Tb927.2.4980	hypothetical protein, conserved (30M24.90)	137.849	56.2006	2.45281	9.05316	0.583	0.642857					1.9926e-06
Tb927.8.3470	Tb927.8.3470	Tb927.8.3470	hypothetical protein, conserved	164.199	66.9875	2.45119	8.94815	2.157	0.922222	stop	-3	stop/start		2.00742e-06
Tb09.244.2500	Tb09.244.2500	Tb927.9.15540	BARP protein (BARP)	28.7188	11.7237	2.44964	10.5496	#N/A	#N/A					0.0035222
Tb927.2.3320	Tb927.2.3320	Tb927.2.3320	65 kDa invariant surface glycoprotein (10C8.460)	76.4966	31.2375	2.44887	24.7912	#N/A	#N/A	stop	-2	converge		1.81049e-06
Tb927.4.2150	Tb927.4.2150	Tb927.4.2150	hypothetical protein, conserved	62.523	25.5366	2.44837	9.79824	0.878	0					0.00147368
Tb927.3.3770	Tb927.3.3770	Tb927.3.3770	paraflagellar rod component, putative (PFC6)	317.481	129.685	2.4481	12.5996	1.119	#N/A					4.65242e-06
Tb927.3.3790	Tb927.3.3790	Tb927.3.3790	hypothetical protein, conserved	317.481	129.685	2.4481	12.5996	#N/A	#N/A					4.65242e-06
Tb927.10.7920	Tb927.10.07920	Tb927.10.7920	hypothetical protein, conserved	63.7426	26.0573	2.44625	10.7198	1.597	#N/A					0.000398131
Tb927.4.4620	Tb927.4.4620	Tb927.4.4620	cytochrome oxidase subunit VIII (COXVIII)	75.9824	31.1005	2.44312	17.0374	0.21	1.95614					0.000609269
Tb09.160.0690	Tb09.160.0690	Tb927.9.1790	hypothetical protein, conserved	98.627	40.3729	2.4429	12.1877	1.124	0.176471					2.89012e-05
Tb927.7.2950	Tb927.7.2950	Tb927.7.2950	hypothetical protein, conserved	38.0169	15.5642	2.44258	11.2367	1.408	2.56294					3.16054e-05
Tb11.01.5070	Tb11.01.5070	Tb927.11.13470	hypothetical protein, conserved	154.965	63.4442	2.44254	9.57028	1.16	1.54651					4.77823e-06
Tb927.10.9420	Tb927.10.09420	Tb927.10.9420	ATP-dependent chaperone, putative,mitochondrial chaperone BCS1, putative	54.1732	22.2023	2.43998	11.6649	0.844	#N/A					1.70567e-05
Tb11.02.0550	Tb11.02.0550	Tb927.11.3050	hypothetical protein	53.2713	21.8427	2.43887	9.95592	1.088	0.909836					0.0001035
Tb927.7.1840	Tb927.7.1840	Tb927.7.1840	zinc finger protein, putative	252.696	103.615	2.4388	9.12664	0.906	1.28962					2.633e-06
Tb927.7.1880	Tb927.7.1880	Tb927.7.1880	zinc finger protein, putative	252.696	103.615	2.4388	9.12664	#N/A	#N/A					2.633e-06
Tb09.160.2250	Tb09.160.2250	Tb927.9.3640	hypothetical protein, conserved (3C4.20)	122.796	50.3531	2.4387	13.3619	0.785	0.48503					3.4814e-05
Tb927.3.830	Tb927.3.0830	Tb927.3.830	flap endonuclease-1 (FEN-1), putative	66.0077	27.0675	2.43864	10.5041	0.743	#N/A					2.42671e-05
Tb11.01.6860	Tb11.01.6860	Tb927.11.15210	hypothetical protein, conserved	116.314	47.7017	2.43835	11.9209	1.527	3.05929					4.02338e-06
Tb09.211.4930	Tb09.211.4930	Tb927.9.14510	hypothetical protein	12.5879	5.16249	2.43835	16.1625	0.933	#N/A	start	_+1	diverge		#N/A
Tb927.4.3610	Tb927.4.3610	Tb927.4.3610	protein phosphatase 1, putative	95.592	39.2415	2.43599	10.1332	#N/A	#N/A					2.42941e-06
Tb927.8.4590	Tb927.8.4590	Tb927.8.4590	hypothetical protein, conserved	143.422	58.88	2.43583	11.3471	1.386	0					6.6785e-06
Tb927.4.5230	Tb927.4.5230	Tb927.4.5230	hypothetical protein, conserved	65.8793	27.0631	2.43428	8.41711	1.092	0.79021					5.78676e-06
Tb11.01.0430	Tb11.01.0430	Tb927.11.8110	hypothetical protein, conserved	76.2958	31.3501	2.43367	12.5876	1.063	0.604651					3.17627e-05
Tb927.8.6230	Tb927.8.6230	Tb927.8.6230	hypothetical protein, conserved	138.28	56.8387	2.43285	10.3484	1.407	1.38756					2.36609e-06
Tb11.02.2840	Tb11.02.2840	Tb927.11.5180	hypothetical protein, conserved	104.107	42.8159	2.43151	10.6963	1.045	2.15415					1.07184e-05
Tb927.7.7510	Tb927.7.7510	Tb927.7.7510	hypothetical protein	178.215	73.3266	2.43043	86.2284	#N/A	3.75	start	_+3	diverge		4.50026e-06
Tb927.6.3270	Tb927.6.3270	Tb927.6.3270	hypothetical protein, conserved	40.5479	16.6877	2.42981	30.7755	1.511	0.242991					0.00206878
Tb927.5.1220	Tb927.5.1220	Tb927.5.1220	hypothetical protein, conserved	36.6592	15.0886	2.42959	9.50792	1.764	0					0.00729842
Tb927.10.15210	Tb927.10.15210	Tb927.10.15210	nuclear cap binding complex subunit CBP30 (CBP30)	69.142	28.459	2.42953	9.39079	1.093	1.4127					0.00011697
Tb927.10.14190	Tb927.10.14190	Tb927.10.14190	hypothetical protein, conserved	65.6491	27.0378	2.42805	11.0671	1.2	0.663043					1.56691e-05
Tb927.7.3310	Tb927.7.3310	Tb927.7.3310	hypothetical protein, conserved	46.5143	19.1582	2.4279	10.7458	1.021	0.662879	stop	-5	converge		0.000290379
Tb11.12.0016	Tb11.12.0016	Tb927.11.8820	glutathionylspermidine synthetase, putative	73.7757	30.4038	2.42653	18.2891	2.887	1.13636					2.53069e-06
Tb927.8.6010	Tb927.8.6010	Tb927.8.6010	hypothetical predicted multi-pass transmembrane protein	40.7054	16.7773	2.42621	44.44	0.344	0.111111					0.00636138
Tb09.211.2330	Tb09.211.2330	Tb927.9.11000	small GTPase, putative,GTP-binding protein, putative (RAB7)	102.39	42.2062	2.42595	38.5809	2.072	0.532468					8.57877e-06
Tb927.7.6780	Tb927.7.6780	Tb927.7.6780	hypothetical protein	7.62593	3.1445	2.42517	17.8988	1.03	0.522222					#N/A
Tb927.7.7090	Tb927.7.7090	Tb927.7.7090	hypothetical protein, conserved	27.9651	11.5345	2.42449	45.8696	0.379	0.922414					0.00899788
Tb927.7.5830	Tb927.7.5830	Tb927.7.5830	hypothetical protein, conserved	164.891	68.0395	2.42346	18.0003	1.837	0					3.21449e-05
Tb09.211.2720	Tb09.211.2720	Tb927.9.11560	hypothetical protein, conserved	78.1556	32.2549	2.42306	9.68683	1.081	1.83399					2.30305e-05
Tb927.6.3920	Tb927.6.3920	Tb927.6.3920	hypothetical protein, conserved	85.812	35.4519	2.42052	10.3047	1.263	0					0.000328724
Tb11.02.4390	Tb11.02.4390	Tb927.11.6540	hypothetical protein, conserved	57.7999	23.8871	2.41972	10.6039	0.933	1.08128					4.25825e-06
Tb09.211.3770	Tb09.211.3770	Tb927.9.12820	dynein light chain, putative,dynein Tctex2 family, putative	125.617	51.9479	2.41813	16.2089	1.145	0					0.000146778
Tb09.160.4830	Tb09.160.4830	Tb927.9.6580	hypothetical protein, conserved	31.3341	12.9593	2.41789	15.8839	0.571	0.91342					5.27789e-06
Tb927.8.8220	Tb927.8.8220	Tb927.8.8220	amino acid transporter, putative	122.127	50.527	2.41705	10.1992	#N/A	1.41038					8.98003e-06
Tb927.8.2720	Tb927.8.2720	Tb927.8.2720	hypothetical protein, conserved	101.613	42.0608	2.41586	11.0216	1.412	0.981627					4.52315e-06
Tb927.10.12630	Tb927.10.12630	Tb927.10.12630	hypothetical protein, conserved	84.939	35.1635	2.41555	7.86728	1.575	0.0681818	stop	-4	stop/start		0.000165791
Tb927.3.3810	Tb927.3.3810	Tb927.3.3810	hypothetical protein, conserved	39.9635	16.5637	2.41271	11.6167	0.917	0					0.000228701
Tb927.6.1240	Tb927.6.1240	Tb927.6.1240	hypothetical protein, conserved	133.422	55.3025	2.41259	10.3242	0.838	0					0.000391499
Tb927.2.4530	Tb927.2.4530	Tb927.2.4530	hypothetical protein, conserved (30M24.315)	97.3078	40.3348	2.4125	10.6764	1.196	0.462264					5.36241e-05
Tb11.02.0351	Tb11.02.0351	Tb927.11.2760	hypothetical protein, conserved	104.346	43.2757	2.41118	9.62599	0.892	0.0215827					4.73539e-06
Tb09.244.2390	Tb09.244.2390	Tb927.9.15650	hypothetical protein	66.9711	27.7836	2.41046	14.5221	3.9	1.13846					8.53798e-06
Tb09.211.4900	Tb09.211.4900	Tb927.9.14440	hypothetical protein	108.212	44.8952	2.41032	10.2153	0.726	1.59584					2.5692e-05
Tb927.8.2400	Tb927.8.2400	Tb927.8.2400	hypothetical protein, conserved	41.9509	17.4087	2.40976	13.9577	1.006	2.64384					4.75857e-05
Tb927.6.3350	Tb927.6.3350	Tb927.6.3350	hypothetical protein, conserved (YCF45)	35.1512	14.5882	2.40956	12.4313	1.074	0.58125	stop	-2	converge		0.000119912
Tb927.7.4140	Tb927.7.4140	Tb927.7.4140	hypothetical protein, conserved	54.0399	22.4295	2.40933	11.6598	0.915	1.08					0.001046
Tb927.10.1940	Tb927.10.01940	Tb927.10.1940	serine/threonine-protein kinase, putative	48.3253	20.0658	2.40835	14.812	1.098	#N/A					0.000248888
Tb09.211.1780	Tb09.211.1780	Tb927.9.10360	hypothetical protein, conserved	70.2961	29.2048	2.40701	9.39443	1.789	0.0705882					0.0023563
Tb09.211.0090	Tb09.211.0090	Tb927.9.8050	hypothetical protein, conserved	50.5743	21.0156	2.40652	10.887	1.228	0.621662					3.02416e-05
Tb927.8.5320	Tb927.8.5320	Tb927.8.5320	hypothetical protein, conserved	158.381	65.8276	2.406	18.7891	1.453	1.63725	stop	-3	stop/start	tRNA	7.92087e-05
Tb927.5.980	Tb927.5.0980	Tb927.5.980	hypothetical protein, conserved	63.987	26.6143	2.40424	10.3154	0.624	#N/A	start	_+2	stop/start		9.8624e-05
Tb927.4.2520	Tb927.4.2520	Tb927.4.2520	NAD dependent deacetylase, putative,transcriptional regulator, Sir2 family protein, nicotinic acid mononucleotide 5,6-dimethylbenzimidazole (cobb) protein	96.3565	40.0864	2.40372	9.75203	1.823	0.364532					5.61258e-05
Tb927.10.1870	Tb927.10.01870	Tb927.10.1870	hypothetical protein, conserved	81.708	34.0014	2.40307	7.99485	0.745	#N/A					0.000512782
Tb927.10.5630	Tb927.10.05630	Tb927.10.5630	hypothetical protein, conserved	200.86	83.598	2.40269	10.0319	0.954	#N/A					6.25621e-06
Tb927.6.1020	Tb927.6.1020	Tb927.6.1020	cysteine peptidase precursor,cysteine peptidase, Clan CA, family C1, Cathepsin L-like (Rhodesain)	4185.37	1742.05	2.40256	24.2921	#N/A	#N/A					5.18693e-06
Tb927.3.4690	Tb927.3.4690	Tb927.3.4690	hypothetical protein, conserved	51.2865	21.3538	2.40175	10.3352	1.947	0.61186					4.40552e-05
Tb11.02.2160	Tb11.02.2160	Tb927.11.4570	small GTPase, putative,small GTP-binding protein Rab5b, putative (RAB5B)	73.7363	30.7023	2.40166	10.3966	1.526	2.02439					0.0002247
Tb927.6.4980	Tb927.6.4980	Tb927.6.4980	40S ribosomal protein S14 (RPS14)	3198	1332.03	2.40084	142.261	0.546	0					0.00022056
Tb927.10.3290	Tb927.10.03290	Tb927.10.3290	hypothetical protein, conserved	47.3717	19.7382	2.4	8.91075	0.878	#N/A					0.000696279
Tb11.01.4930	Tb11.01.4930	Tb927.11.13350	hypothetical protein, conserved	78.6722	32.781	2.39994	16.0272	0.909	0.415929					3.29803e-06
Tb927.3.2160	Tb927.3.2160	Tb927.3.2160	hypothetical protein, conserved	50.7064	21.1335	2.39934	10.9316	0.777	0					2.61698e-05
Tb927.10.9270	Tb927.10.09270	Tb927.10.9270	hypothetical protein, conserved	48.7982	20.3418	2.39892	10.1214	1.033	#N/A					0.00134611
Tb927.4.1490	Tb927.4.1490	Tb927.4.1490	hypothetical protein, conserved	57.3731	23.9221	2.39834	10.2831	1.497	2.01176					1.30934e-05
Tb927.8.7440	Tb927.8.7440	Tb927.8.7440	lipase, putative	86.4013	36.0378	2.39752	20.9857	2.185	0.91866					2.57325e-06
Tb11.52.0010	Tb11.52.0010	Tb927.11.12920	hypothetical protein, conserved	59.9137	24.9939	2.39714	11.7378	0.833	4.29537					4.82048e-05
Tb927.6.590	Tb927.6.0590	Tb927.6.590	hypothetical protein, conserved	203.699	85.0087	2.39621	34.5322	0.439	#N/A	stop	-4	converge	pol I	3.76324e-05
Tb11.01.1780	Tb11.01.1780	Tb927.11.10020	short-chain dehydrogenase, putative	108.576	45.3235	2.39559	8.9585	1.251	0.402062					5.05695e-06
Tb927.7.5720	Tb927.7.5720	Tb927.7.5720	hypothetical protein, conserved	59.449	24.8266	2.39457	10.1269	0.866	4.72093					6.63601e-05
Tb09.211.3660	Tb09.211.3660	Tb927.9.12710	hypothetical protein, conserved	48.2431	20.1557	2.39352	9.68803	0.957	1.85714					4.01628e-05
Tb11.02.5260	Tb11.02.5260	Tb927.11.7360	hypothetical protein, conserved,predicted zinc finger protein	89.3556	37.3365	2.39325	9.82012	0.737	0.887097					2.39361e-05
Tb927.5.2210	Tb927.5.2210	Tb927.5.2210	hypothetical protein, conserved	96.8059	40.4505	2.39319	9.67745	#N/A	#N/A					4.7543e-06
Tb927.5.2240	Tb927.5.2240	Tb927.5.2240	hypothetical protein, conserved	96.8059	40.4505	2.39319	9.67745	#N/A	#N/A					4.7543e-06
Tb11.02.5690	Tb11.02.5690	Tb927.11.7810	hypothetical protein	3.19195	1.334	2.39276	#N/A	1.605	0					#N/A
Tb09.244.2760	Tb09.244.2760	Tb927.9.15090	cytosolic coat protein, putative	274.041	114.554	2.39225	22.8843	1.334	0.220339					4.07031e-06
Tb927.5.430	Tb927.5.0430	Tb927.5.430	hypothetical protein	101.763	42.5771	2.3901	12.6385	#N/A	#N/A	stop	-4	converge		4.84376e-06
Tb927.8.5870	Tb927.8.5870	Tb927.8.5870	hypothetical protein, conserved	101.327	42.3981	2.38988	11.5888	1.12	2.3125					0.000856045
Tb11.01.6720	Tb11.01.6720	Tb927.11.15090	hypothetical protein, conserved	60.4319	25.2866	2.38988	11.9307	1.377	1.93506					8.46096e-06
Tb927.10.8630	Tb927.10.08630	Tb927.10.8630	hypothetical protein, conserved	118.331	49.5166	2.38973	12.6231	0.988	#N/A					2.22936e-05
Tb927.10.8430	Tb927.10.08430	Tb927.10.8430	40S ribosomal protein S12, putative (RPS12)	2032.85	850.716	2.38958	-743.804	0.531	#N/A					0.000144958
Tb927.7.6840	Tb927.7.6840	Tb927.7.6840	hypothetical protein, conserved	82.9915	34.7471	2.38845	23.9313	1.369	1.64935	stop	-2	converge	tRNA, centromere	0.000525806
Tb927.4.570	Tb927.4.0570	Tb927.4.570	hypothetical protein, conserved	38.7483	16.2252	2.38815	12.3581	1.164	#N/A					6.37754e-05
Tb927.6.5100	Tb927.6.5100	Tb927.6.5100	serine/threonine-protein kinase, putative	57.2087	23.9757	2.38611	16.0071	0.826	1.10843					5.12354e-06
Tb11.01.4880	Tb11.01.4880	Tb927.11.13300	hypothetical protein, conserved	92.0937	38.6295	2.38403	22.2514	1.86	0.106667					0.000128339
Tb927.1.2880	Tb927.1.2880	Tb927.1.2880	pteridine transporter, putative	246.055	103.326	2.38135	21.2026	#N/A	#N/A	start	_+1	diverge		4.44311e-05
Tb11.01.1800	Tb11.01.1800	Tb927.11.10040	hypothetical protein, conserved	61.6349	25.8847	2.38113	7.75814	0.955	0.8					0.0035635
Tb927.7.620	Tb927.7.0620	Tb927.7.620	hypothetical protein, conserved	60.5469	25.4294	2.38098	9.80421	1.202	#N/A					5.27026e-05
Tb927.4.1900	Tb927.4.1900	Tb927.4.1900	hypothetical protein, conserved	44.5609	18.7322	2.37884	12.3314	0.595	0					0.000133588
Tb11.02.2610	Tb11.02.2610	Tb927.11.4970	hypothetical protein, conserved,predicted WD40 repeat protein	91.9661	38.6729	2.37805	9.44281	1.295	0.948718					7.24389e-06
Tb11.02.1170	Tb11.02.1170	Tb927.11.3690	hypothetical protein, conserved	91.4406	38.4707	2.37689	9.5936	1.615	1.00857					1.72979e-05
Tb11.01.4820	Tb11.01.4820	Tb927.11.13240	RNA polymerase subunit, putative (RPC25)	112.68	47.4109	2.37667	18.8978	0.685	0.295082					6.88859e-06
Tb927.8.660	Tb927.8.0660	Tb927.8.660	hypothetical protein, conserved	54.4867	22.9268	2.37655	9.93355	1.798	#N/A					0.000107376
Tb09.211.1250	Tb09.211.1250	Tb927.9.9670	proteasome alpha 1 subunit, putative,20S proteasome subunit alpha-6, (putative) (TbPSA6)	196.972	82.8999	2.37602	12.4959	0.772	0					6.37673e-06
Tb927.3.670	Tb927.3.0670	Tb927.3.670	hypothetical protein	30.4082	12.7986	2.37589	11.1062	1.283	#N/A					0.000542809
Tb927.7.6110	Tb927.7.6110	Tb927.7.6110	hypothetical protein, conserved	28.5933	12.0368	2.37549	10.3864	#N/A	3.53125					0.00652584
Tb927.10.13970	Tb927.10.13970	Tb927.10.13970	uracil-DNA glycosylase, putative	119.618	50.3653	2.37501	12.3047	1.015	0.197309					1.33294e-05
Tb11.01.6060	Tb11.01.6060	Tb927.11.14460	ADP-ribosylation factor GTPase activating protein 1, putative	121.808	51.3329	2.3729	11.0416	2.207	0.684685					1.19072e-05
Tb11.02.3860	Tb11.02.3860	Tb927.11.6040	hypothetical protein, conserved	20.3602	8.58341	2.37204	13.2512	0.29	2.28704					0.000846257
Tb927.4.3730	Tb927.4.3730	Tb927.4.3730	hypothetical protein, conserved	90.3184	38.0787	2.37189	11.5779	1.494	0.20462	start	_+2	diverge		0.000243789
Tb09.160.1820	Tb09.160.1820	Tb927.9.3170	cytochrome oxidase subunit V (COXV)	78.6032	33.1552	2.37077	14.9803	0.435	1.2029	start	_+1	diverge		0.000129982
Tb09.160.3490	Tb09.160.3490	Tb927.9.4920	hypothetical protein, conserved (28G16.60)	32.7009	13.8016	2.36935	12.4818	1.16	2.55556	start	_+3	stop/start		0.00778002
Tb927.3.3530	Tb927.3.3530	Tb927.3.3530	hypothetical protein, conserved	43.9491	18.5534	2.36879	9.96332	1.18	1.03356					0.000361779
Tb927.6.3460	Tb927.6.3460	Tb927.6.3460	hypothetical protein, conserved	61.3928	25.9178	2.36875	9.7729	1.462	0.618056					1.31573e-05
Tb927.8.7530	Tb927.8.7530	Tb927.8.7530	3,2-trans-enoyl-CoA isomerase, mitochondrial precursor, putative	110.125	46.5039	2.36809	17.6711	#N/A	1.33333					6.63e-06
Tb927.1.1310	Tb927.1.1310	Tb927.1.1310	hypothetical protein, conserved	63.1245	26.6628	2.36751	11.4604	0.553	2.07109					3.7323e-05
Tb927.7.890	Tb927.7.0890	Tb927.7.890	electron transfer protein, putative	88.2875	37.3047	2.36666	11.8611	0.473	#N/A					0.000261454
Tb927.5.2180	Tb927.5.2180	Tb927.5.2180	hypothetical protein, conserved	92.6243	39.1411	2.36642	9.73288	2.092	2.00238	start	_+3	diverge		7.14026e-06
Tb927.10.12160	Tb927.10.12160	Tb927.10.12160	hypothetical protein, conserved	44.9562	19.0118	2.36465	10.7089	1.331	0.889503					0.000390594
Tb927.8.2910	Tb927.8.2910	Tb927.8.2910	mannosyl-oligosaccharide 1,2-alpha-mannosidase IB, putative	296.478	125.397	2.3643	9.52423	#N/A	2.40465	start	_+2	diverge		6.63022e-05
Tb927.3.5270	Tb927.3.5270	Tb927.3.5270	DNA-directed RNA polymerases II subunit, putative (RPB4)	85.6873	36.2496	2.36381	8.65402	0.78	0					9.72318e-05
Tb11.02.5180	Tb11.02.5180	Tb927.11.7280	DNA-direcetd RNA polymerase II, subunit 9, putative (RPB9)	99.0931	41.9277	2.36343	11.3733	0.952	0					0.000869802
Tb927.7.4060	Tb927.7.4060	Tb927.7.4060	calpain-like cysteine peptidase, putative,cysteine peptidase, Clan CA, family C2, putative	706.24	298.84	2.36327	131.223	#N/A	2.0787					1.00774e-05
Tb11.18.0005	Tb11.18.0005	Tb927.11.2250	hypothetical protein, conserved	79.0537	33.4594	2.36267	51.6225	0.931	3.16867					5.87194e-06
Tb927.4.1280	Tb927.4.1280	Tb927.4.1280	hypothetical protein, conserved	139.318	58.9693	2.36255	14.7039	0.795	3.71538					4.47197e-06
Tb927.10.8060	Tb927.10.08060	Tb927.10.8060	hypothetical protein, conserved	131.086	55.5003	2.36189	8.12723	0.878	#N/A					5.17258e-06
Tb11.03.0440	Tb11.03.0440	Tb927.11.640	hypothetical protein, conserved	86.1556	36.4875	2.36124	9.18764	0.826	0.0985915					4.93573e-05
Tb927.10.9810	Tb927.10.09810	Tb927.10.9810	hypothetical protein, conserved	54.2588	22.9935	2.35974	10.0282	0.695	#N/A					0.00043838
Tb09.244.2470	Tb09.244.2470	Tb927.9.15570	BARP protein (BARP)	56.1749	23.8179	2.35851	11.4023	#N/A	#N/A					9.97462e-05
Tb927.6.2860	Tb927.6.2860	Tb927.6.2860	hypothetical protein, conserved	53.8382	22.8293	2.35829	11.068	0.831	0.0719424					2.66269e-05
Tb11.02.0060	Tb11.02.0060	Tb927.11.2460	hypothetical protein, conserved	36.601	15.5207	2.3582	12.2209	3.366	0	stop	-5	converge		8.78485e-05
Tb09.160.5110	Tb09.160.5110	Tb927.9.7020	hypothetical protein, conserved	33.2511	14.1135	2.35598	12.3011	1.185	0.881481					0.00765143
Tb09.211.3470	Tb09.211.3470	Tb927.9.12480	hypothetical protein, conserved	64.3836	27.3295	2.35582	10.3441	1.288	0.316547					7.371e-05
Tb09.211.1600	Tb09.211.1600	Tb927.9.10070	hypothetical protein, conserved	85.8847	36.4649	2.35527	13.2969	0.532	0.846154					5.30172e-05
Tb11.01.5460	Tb11.01.5460	Tb927.11.13890	hypothetical protein, conserved	56.108	23.8376	2.35376	10.0404	0.72	1.67249					0.000621093
Tb927.2.680	Tb927.2.0680	Tb927.2.680	hypothetical protein (3B10.295)	31.2427	13.2744	2.35361	93.7217	#N/A	#N/A	start	_+3	diverge		0.00530877
Tb927.10.11500	Tb927.10.11500	Tb927.10.11500	hypothetical protein, conserved	76.2973	32.4306	2.35263	9.09169	0.848	3.23671					0.000443953
Tb09.211.3210	Tb09.211.3210	Tb927.9.12150	transport protein particle (TRAPP) subunit, putative	87.9782	37.4007	2.35232	9.12492	1.413	1.66667					5.99064e-05
Tb927.10.11430	Tb927.10.11430	Tb927.10.11430	hypothetical protein, conserved	32.7467	13.943	2.34861	15.0331	1.193	1.10526					0.00338815
Tb927.6.380	Tb927.6.0380	Tb927.6.380	hypothetical protein, conserved	40.5385	17.2688	2.34751	13.2696	#N/A	#N/A	stop	-3	converge		0.000114284
Tb11.01.4610	Tb11.01.4610	Tb927.11.12760	hypothetical protein, conserved	58.4171	24.885	2.34749	10.2456	1.112	8.76667	stop	-5	converge		2.2414e-05
Tb927.10.9830	Tb927.10.09830	Tb927.10.9830	hypothetical protein, conserved	201.93	86.0239	2.34737	23.8098	0.567	#N/A					2.69163e-05
Tb927.7.3420	Tb927.7.3420	Tb927.7.3420	peptidyl-prolyl cis-trans isomerase, putative (PPIase)	135.702	57.8111	2.34733	36.3592	0.884	0					6.51389e-05
Tb927.6.610	Tb927.6.0610	Tb927.6.610	hypothetical protein, conserved	51.3631	21.8851	2.34695	9.64648	1.115	#N/A					3.30729e-05
Tb11.02.5340	Tb11.02.5340	Tb927.11.7440	hypothetical protein, conserved	60.7887	25.906	2.34651	8.84778	0.932	0.666667					0.00121491
Tb11.01.6715	Tb11.01.6715	Tb927.11.15080	hypothetical protein, conserved	122.931	52.3938	2.34629	29.6174	0.72	1.83871					0.00039631
Tb927.8.4250	Tb927.8.4250	Tb927.8.4250	hypothetical protein, conserved	53.6236	22.8578	2.34596	9.46814	0.584	1.22984					3.80377e-05
Tb927.5.1350	Tb927.5.1350	Tb927.5.1350	hypothetical protein, conserved	72.4958	30.9033	2.34589	11.1741	0.981	0.458128	stop	-4	converge		9.22744e-06
Tb09.160.4690	Tb09.160.4690	Tb927.9.6440	hypothetical protein, conserved	64.3854	27.4533	2.34527	10.2448	1.127	1.10949					0.00433363
Tb927.8.4090	Tb927.8.4090	Tb927.8.4090	endonuclease G, putative	105.344	44.9469	2.34375	15.4341	#N/A	#N/A					7.32326e-06
Tb11.01.5280	Tb11.01.5280	Tb927.11.13710	hypothetical protein, conserved	90.6679	38.7108	2.34218	10.7129	0.678	0	start	_+1	diverge	double histone peak	0.000176403
Tb927.3.5340	Tb927.3.5340	Tb927.3.5340	Hsc70-interacting protein (Hip), putative	242.612	103.599	2.34185	29.6675	0.675	1.42857					1.78207e-05
Tb09.244.2770	Tb09.244.2770	Tb927.9.15080	hypothetical protein, conserved	57.3826	24.5095	2.34124	13.2281	0.81	4.17857					0.00297795
Tb11.01.7400	Tb11.01.7400	Tb927.11.15760	GPI transamidase subunit Tta1 (TTA1)	116.443	49.7609	2.34006	11.0271	1.838	1.4127					8.07416e-06
Tb11.01.6930	Tb11.01.6930	Tb927.11.15280	tRNA-sepcific adenosine deaminase (ADAT3)	59.5331	25.4441	2.33976	11.1453	1.013	1.21569					0.000172917
Tb11.01.8070	Tb11.01.8070	Tb927.11.16380	hypothetical protein, conserved	46.6683	19.9521	2.33902	11.185	1.33	2.23333					0.000144312
Tb927.8.8250	Tb927.8.8250	Tb927.8.8250	amino acid transporter, putative	230.741	98.7053	2.33768	10.0742	#N/A	#N/A					3.08468e-05
Tb927.5.1590	Tb927.5.1590	Tb927.5.1590	hypothetical protein, conserved	51.075	21.8525	2.33726	10.7445	1.521	0	start	_+1	diverge		0.000951061
Tb927.1.4680	Tb927.1.4680	Tb927.1.4680	hypothetical protein, conserved	57.8453	24.7544	2.33677	11.0543	0.578	0.921569					9.69815e-05
Tb927.6.710	Tb927.6.0710	Tb927.6.710	dephospho-CoA kinase, putative	78.6512	33.6728	2.33575	9.13846	0.634	#N/A					0.000249234
Tb927.8.2650	Tb927.8.2650	Tb927.8.2650	hypothetical protein, conserved,metallo-beta-lactamase-like protein, putative	147.226	63.0574	2.3348	17.7547	0.95	2.58599	stop	-1	converge	tRNA	6.86164e-06
Tb09.160.2900	Tb09.160.2900	Tb927.9.4300	PRP3, putative (TbPRP3)	62.5717	26.8074	2.33412	15.9658	1.02	1.05431					2.19785e-05
Tb927.7.4350	Tb927.7.4350	Tb927.7.4350	hypothetical protein, conserved	73.6984	31.5877	2.33314	10.0793	1.912	5.325					0.00116933
Tb927.3.1240	Tb927.3.1240	Tb927.3.1240	protein phosphatase 2A, putative	73.7976	31.6368	2.33265	11.0456	0.651	0					0.000118564
Tb927.6.1030	Tb927.6.1030	Tb927.6.1030	cysteine peptidase precursor,cysteine peptidase, Clan CA, family C1, Cathepsin L-like (CP)	3940.59	1689.61	2.33225	24.0015	#N/A	#N/A					1.58354e-05
Tb927.6.1040	Tb927.6.1040	Tb927.6.1040	cysteine peptidase precursor,cysteine peptidase, Clan CA, family C1, Cathepsin L-like (CP)	3940.59	1689.61	2.33225	24.0015	#N/A	#N/A					1.58354e-05
Tb11.01.1770	Tb11.01.1770	Tb927.11.10010	vacuolar sorting-associated protein-like, putative	73.7292	31.6152	2.33208	11.9639	1.09	0.86					1.03461e-05
Tb11.01.6180	Tb11.01.6180	Tb927.11.14570	hypothetical protein, conserved	49.7584	21.3379	2.33193	11.3523	0.838	1.82759					0.000130604
Tb927.7.1680	Tb927.7.1680	Tb927.7.1680	hypothetical protein, conserved	41.7701	17.9142	2.33168	8.99502	1.405	0.385827					0.00109665
Tb927.10.4610	Tb927.10.04610	Tb927.10.4610	dolicholphosphate-mannose synthase, putative;with=GeneDB:LmjF36.0220 (DPMS)	121.666	52.2007	2.33074	8.50505	1.943	#N/A					2.99192e-05
Tb927.6.2560	Tb927.6.2560	Tb927.6.2560	hypothetical protein, conserved	90.921	39.0197	2.33013	14.1425	0.88	1.44681					2.68877e-05
Tb927.3.880	Tb927.3.0880	Tb927.3.880	hypothetical protein, conserved	88.773	38.1043	2.32974	8.80848	1.183	#N/A	start	_+2	diverge		0.000129697
Tb927.10.7250	Tb927.10.07250	Tb927.10.7250	hypothetical protein, conserved	102.561	44.0501	2.32828	10.5894	1.027	#N/A					1.03005e-05
Tb927.2.2880	Tb927.2.2880	Tb927.2.2880	hypothetical protein, conserved (10C8.240)	21.9995	9.44907	2.32822	10.0102	0.601	0.345455					0.000220707
Tb09.v1.0420	Tb09.v1.0420	Tb927.9.7830	hypothetical protein, conserved	93.6714	40.2433	2.32763	14.8559	0.418	0.475	stop	-1	stop/start		0.000166093
Tb927.10.14440	Tb927.10.14440	Tb927.10.14440	hypothetical protein, conserved	86.4066	37.1236	2.32754	8.10415	0.9	2.42466					9.78997e-05
Tb11.01.1850	Tb11.01.1850	Tb927.11.10090	hypothetical protein, conserved	60.7589	26.1179	2.32633	11.9856	0.946	1.54983					5.80231e-05
Tb11.02.2530	Tb11.02.2530	Tb927.11.4920	hypothetical protein, conserved	166.985	71.7899	2.32602	13.3728	1.144	2.41284					8.90377e-06
Tb11.01.7940	Tb11.01.7940	Tb927.11.16260	hypothetical protein, conserved	32.5384	13.9895	2.32592	58.326	1.266	1.88795					6.4255e-05
Tb11.02.4240	Tb11.02.4240	Tb927.11.6380	hypothetical protein, conserved	48.0605	20.6637	2.32584	9.87305	0.901	0.795349	stop	-5	stop/start		0.000771606
Tb927.5.300	Tb927.5.0300	Tb927.5.300	thymine-7-hydroxylase, putative (TLP5)	94.6066	40.6824	2.32549	35.6805	#N/A	#N/A	stop	-1	converge		4.54819e-05
Tb927.10.12230	Tb927.10.12230	Tb927.10.12230	hypothetical protein, conserved	98.0022	42.1473	2.32523	9.37224	1.098	0.174419	stop	-5	converge		1.26669e-05
Tb11.01.6920	Tb11.01.6920	Tb927.11.15270	hypothetical protein, conserved	73.6623	31.681	2.32512	11.1361	1.256	1.22917					0.000169732
Tb927.10.7760	Tb927.10.07760	Tb927.10.7760	hypothetical protein, conserved	127.41	54.8118	2.3245	9.76591	1.786	#N/A					7.65469e-05
Tb927.6.1450	Tb927.6.1450	Tb927.6.1450	hypothetical protein, conserved	109.692	47.1932	2.32432	13.0349	0.851	1.39948					3.89254e-05
Tb927.10.550	Tb927.10.00550	Tb927.10.550	hypothetical protein, conserved	59.4668	25.593	2.32356	11.2355	1.022	#N/A					0.000134167
Tb927.1.3280	Tb927.1.3280	Tb927.1.3280	septum formation protein MAF homologue, putative	63.7743	27.4512	2.32319	12.6978	1.187	0.460784	stop	-5	converge		0.000370496
Tb927.10.7430	Tb927.10.07430	Tb927.10.7430	GTP-binding protein, putative	58.4601	25.1732	2.32231	10.0182	0.96	#N/A					6.51231e-05
Tb11.02.2950	Tb11.02.2950	Tb927.11.5280	ATPase subunit 9, putative	213.359	91.8742	2.3223	41.3698	#N/A	0.0923077					7.41548e-05
Tb927.7.2610	Tb927.7.2610	Tb927.7.2610	hypothetical protein, conserved	35.4178	15.2518	2.3222	13.297	0.608	1.78378					0.000880214
Tb927.8.4150	Tb927.8.4150	Tb927.8.4150	hypothetical protein, conserved	120.833	52.0408	2.32188	14.526	0.776	0.0923077					1.11795e-05
Tb11.01.0520	Tb11.01.0520	Tb927.11.8020	hypothetical protein, conserved	74.829	32.2312	2.32164	11.7292	1.192	12.0789	stop	-4	stop/start		0.000965106
Tb927.10.8870	Tb927.10.08870	Tb927.10.8870	hypothetical protein, conserved	104.937	45.2173	2.32074	10.467	1.361	#N/A					3.72009e-05
Tb09.211.3620	Tb09.211.3620	Tb927.9.12670	nucleic acid binding protein, putative,predicted zinc finger protein	37.6851	16.2431	2.32007	9.33286	0.88	1.32905					0.000433943
Tb927.4.410	Tb927.4.0410	Tb927.4.410	CAF 40 (CAF40)	176.098	75.9147	2.31969	25.7941	1.625	#N/A					8.78462e-06
Tb927.2.5890	Tb927.2.5890	Tb927.2.5890	hypothetical protein, conserved (1F7.315)	69.0985	29.8258	2.31674	13.1458	1.189	3.38384					3.40889e-05
Tb927.5.3520	Tb927.5.3520	Tb927.5.3520	queuine tRNA-ribosyltransferase, putative	26.2032	11.3133	2.31613	11.4656	0.755	0.0133333	start	_+2	diverge		0.000124495
Tb927.8.5610	Tb927.8.5610	Tb927.8.5610	hypothetical protein, conserved	47.3258	20.4444	2.31486	13.0299	1.217	1.44118					6.7107e-05
Tb11.03.0470	Tb11.03.0470	Tb927.11.610	hypothetical protein, conserved	102.747	44.4283	2.31265	9.14437	1.168	1.06757					2.32844e-05
Tb11.02.3930	Tb11.02.3930	Tb927.11.6100	hypothetical protein, conserved	32.4752	14.0429	2.31258	10.7846	1.429	0					0.00318766
Tb927.8.6400	Tb927.8.6400	Tb927.8.6400	hypothetical protein, conserved	48.4948	20.9711	2.31245	13.7419	0.973	1.11111					0.000429076
Tb09.211.2070	Tb09.211.2070	Tb927.9.10660	hypothetical protein, conserved	51.5681	22.3044	2.31202	7.82452	0.912	1.24476					0.00601465
Tb927.8.8230	Tb927.8.8230	Tb927.8.8230	amino acid transporter, putative	170.451	73.7411	2.31147	10.0276	#N/A	#N/A					1.90764e-05
Tb927.6.980	Tb927.6.0980	Tb927.6.0980	cysteine peptidase precursor,cysteine peptidase, Clan CA, family C1, Cathepsin L-like (CP)	3356.56	1452.73	2.31052	24.2932	#N/A	#N/A					4.2052e-05
Tb927.5.4140	Tb927.5.4140	Tb927.5.4140	hypothetical protein, conserved	20.881	9.04539	2.30847	12.4837	0.618	4.1733					0.00337163
Tb927.7.6720	Tb927.7.6720	Tb927.7.6720	hypothetical protein, conserved	24.1741	10.4737	2.30808	15.0708	0.877	2.51004					0.00195152
Tb927.10.6810	Tb927.10.06810	Tb927.10.6810	guanylate kinase, putative	58.4431	25.3254	2.30769	12.4897	0.874	#N/A					0.000801131
Tb927.7.4880	Tb927.7.4880	Tb927.7.4880	hypothetical protein, conserved	144.875	62.7854	2.30746	18.1873	0.429	0.628205					2.56788e-05
Tb927.7.1080	Tb927.7.1080	Tb927.7.1080	hypothetical protein, conserved	65.0217	28.1872	2.30678	10.0063	0.638	0.518717					7.18621e-05
Tb927.1.1790	Tb927.1.1790	Tb927.1.1790	hypothetical protein	34.1319	14.7995	2.30628	12.7666	2.122	0.89					0.00592038
Tb11.01.4870	Tb11.01.4870	Tb927.11.13290	mitochondrial import inner membrane translocase subunit tim17 (Tim17)	139.41	60.4904	2.30467	22.0345	0.883	0					4.28154e-05
Tb927.10.14260	Tb927.10.14260	Tb927.10.14260	adaptin complex 4 subunit, putative,clathrin assembly sigma-adaptin protein complex 4, putative	103.153	44.7788	2.30362	12.9219	1.048	3.38462					0.000415439
Tb927.6.420	Tb927.6.0420	Tb927.6.420	hypothetical protein	21.5075	9.33747	2.30335	29.0458	0.623	#N/A	start	_+3	diverge		#N/A
Tb927.4.2710	Tb927.4.2710	Tb927.4.2710	ubiquitin-conjugating enzyme e2, putative,ubiquitin carrier protein, putative,ubiquitin-protein ligase, putative	51.0711	22.1801	2.30256	12.6363	0.987	2.10606					0.00258116
Tb927.7.2990	Tb927.7.2990	Tb927.7.2990	hypothetical protein, conserved	131.125	56.9613	2.302	10.5193	1.044	#N/A					2.2301e-05
Tb09.160.0360	Tb09.160.0360	Tb927.9.1360	hypothetical protein, conserved	61.3134	26.641	2.30147	11.5533	1.699	1.34259	stop	-5	converge		1.18806e-05
Tb927.7.6170	Tb927.7.6170	Tb927.7.6170	hypothetical protein, conserved	51.1269	22.2222	2.30072	10.1736	#N/A	1.15094					0.00111868
Tb927.6.990	Tb927.6.0990	Tb927.6.0990	cysteine peptidase precursor,cysteine peptidase, Clan CA, family C1, Cathepsin L-like (CP)	3701.45	1608.9	2.3006	23.9338	#N/A	#N/A					2.96403e-05
Tb09.160.0620	Tb09.160.0620	Tb927.9.1720	peroxisomal membrane protein 4, putative	94.7996	41.2075	2.30054	12.5273	1.223	1.02424					7.28786e-05
Tb927.6.1000	Tb927.6.1000	Tb927.6.1000	cysteine peptidase precursor,cysteine peptidase, Clan CA, family C1, Cathepsin L-like (CP)	3868.19	1681.76	2.30008	24.1551	#N/A	1.13105					2.51366e-05
Tb927.6.2530	Tb927.6.2530	Tb927.6.2530	hypothetical protein	1.34843	0.586538	2.29897	12.9575	1.767	0.912					#N/A
Tb927.8.4040	Tb927.8.4040	Tb927.8.4040	endonuclease G, putative	110.444	48.0571	2.29818	15.0854	#N/A	4.18765					1.32106e-05
Tb09.160.1330	Tb09.160.1330	Tb927.9.2670	hypothetical protein, conserved	64.2326	27.9517	2.29799	11.2801	1.296	1.03604					7.24359e-05
Tb927.4.1990	Tb927.4.1990	Tb927.4.1990	RNA helicase, putative,mitochondrial, putative	38.4459	16.7354	2.29728	15.6355	0.813	1.88841					0.000111742
Tb11.02.0740	Tb11.02.0740	Tb927.11.3230	60S ribosomal protein L44	303.529	132.225	2.29555	237.74	0.593	0	start	_+1	diverge		0.000216006
Tb927.4.430	Tb927.4.430	Tb927.4.430	proteasome beta 7 subunit	166.498	72.5384	2.29531	32.3366	1.525	0					1.16855e-05
Tb927.7.3030	Tb927.7.3030	Tb927.7.3030	hypothetical protein, conserved	104.64	45.5994	2.29477	11.1862	#N/A	#N/A					2.76769e-05
Tb927.6.1060	Tb927.6.1060	Tb927.6.1060	cysteine peptidase precursor,cysteine peptidase, Clan CA, family C1, Cathepsin L-like (CP)	3406.37	1484.79	2.29418	24.2296	#N/A	#N/A					4.53961e-05
Tb11.02.3510	Tb11.02.3510	Tb927.11.5760	hypothetical protein, conserved	31.9463	13.9271	2.29383	12.8048	0.593	1.0283					0.00279293
Tb11.01.3300	Tb11.01.3300	Tb927.11.11470	hypothetical protein, conserved	67.2463	29.3341	2.29243	14.3948	0.556	0.533981					0.000286077
Tb927.10.15790	Tb927.10.15790	Tb927.10.15790	hypothetical protein, conserved	124.331	54.2782	2.29062	19.2475	0.913	0.614035					0.000456438
Tb927.1.3810	Tb927.1.3810	Tb927.1.3810	hypothetical protein, conserved	87.4197	38.179	2.28973	10.7862	0.635	0	start	_+1	diverge		0.00280928
Tb927.6.1050	Tb927.6.1050	Tb927.6.1050	cysteine peptidase precursor,cysteine peptidase, Clan CA, family C1, Cathepsin L-like (CP)	3700.86	1616.79	2.28901	23.8252	#N/A	#N/A					3.37723e-05
Tb927.7.2520	Tb927.7.2520	Tb927.7.2520	hypothetical protein, conserved	61.5291	26.8839	2.28869	12.0727	0.982	1.20339					0.000139206
Tb927.8.5480	Tb927.8.5480	Tb927.8.5480	hypothetical protein, conserved	73.1006	31.9862	2.28538	10.899	1.546	1.79747					1.61997e-05
Tb11.01.8590	Tb11.01.8590	Tb927.11.16830	Rab-like 5, small G protein (RABL5)	166.416	72.8502	2.28435	20.0001	1.048	0.0909091					1.49401e-05
Tb11.01.8680	Tb11.01.8680	Tb927.11.16910	hypothetical protein, conserved	40.8177	17.8694	2.28422	12.5241	0.931	1.30645					1.99393e-05
Tb11.02.1230	Tb11.02.1230	Tb927.11.3750	NADH-cytochrome b5 reductase, putative (B5R)	30.5096	13.3575	2.28408	10.3417	0.751	0.165289					0.00286123
Tb927.7.4420	Tb927.7.4420	Tb927.7.4420	proteasome alpha 3 subunit, putative	145.835	63.8556	2.28383	20.8262	0.783	0					1.99747e-05
Tb09.160.0740	Tb09.160.0740	Tb927.9.1920	hypothetical protein, conserved	92.7191	40.5982	2.28383	11.3219	0.396	0					0.000649473
Tb11.01.1450	Tb11.01.1450	Tb927.11.9680	hypothetical protein, conserved	51.9695	22.7658	2.28279	12.873	0.674	1.60039					6.41686e-05
Tb11.03.0435	Tb11.03.0435	Tb927.11.660	hypothetical protein, conserved,predicted zinc finger protein	52.8546	23.1632	2.28183	10.6978	0.717	1.02032					0.00010006
Tb927.3.5690	Tb927.3.5690	Tb927.3.5690	hypothetical protein, conserved	8.01931	3.5145	2.28178	20.8454	9.361	0.0784314					#N/A
Tb927.7.5810	Tb927.7.5810	Tb927.7.5810	hypothetical protein, conserved	61.1413	26.8137	2.28023	11.4783	0.646	0.884615					0.000163325
Tb11.02.3650	Tb11.02.3650	Tb927.11.5870	hypothetical protein, conserved	32.4154	14.2197	2.27962	17.2318	0.729	2.70718					5.21926e-05
Tb927.10.4880	Tb927.10.04880	Tb927.10.4880	hypothetical protein, conserved	94.5641	41.49	2.2792	14.8988	0.218	#N/A					0.000287923
Tb11.02.1760	Tb11.02.1760	Tb927.11.4260	hypothetical protein, conserved	50.9757	22.3721	2.27854	9.17659	1.458	1.89595					0.00165683
Tb927.8.7260	Tb927.8.7260	Tb927.8.7260	kinetoplast-associated protein, putative	51.0495	22.4108	2.2779	21.4446	#N/A	0.424658	stop	-4	converge		2.64674e-05
Tb927.6.220	Tb927.6.0220	Tb927.6.220	purine nucleoside transporter (TbNT9)	7.18462	3.15725	2.27559	22.9854	1.073	#N/A	start	_+2	diverge		#N/A
Tb927.10.2660	Tb927.10.02660	Tb927.10.2660	hypothetical protein, conserved	111.747	49.1254	2.27473	15.7976	1.088	#N/A					0.000317829
Tb927.8.3890	Tb927.8.3890	Tb927.8.3890	hypothetical protein, conserved	94.9368	41.7504	2.27392	19.4207	#N/A	#N/A					2.70591e-05
Tb11.03.0200	Tb11.03.0200	Tb927.11.920	hypothetical protein, conserved	69.8378	30.7366	2.27214	9.18962	1.244	1.4902					6.76718e-05
Tb927.10.11000	Tb927.10.11000	Tb927.10.11000	hypothetical protein, conserved	103.579	45.6138	2.27077	10.7797	0.693	1.11429					3.88808e-05
Tb09.160.4290	Tb09.160.4290	Tb927.9.5880	hypothetical protein, conserved (28G16.435)	72.3313	31.8642	2.26999	24.9477	#N/A	0.327465					2.26169e-05
Tb927.10.3370	Tb927.10.03370	Tb927.10.03370	60S acidic ribosomal protein P2, putative	1925.05	848.248	2.26944	339.573	#N/A	#N/A					0.000226523
Tb927.6.4270	Tb927.6.4270	Tb927.6.4270	hypothetical protein, conserved	45.2801	19.9571	2.26887	9.22964	1.044	0.0243902					0.00413466
Tb11.03.0840	Tb11.03.0840	Tb927.11.300	hypothetical protein, conserved	54.1669	23.8786	2.26843	14.8267	0.914	0					0.000694782
Tb927.5.3530	Tb927.5.3530	Tb927.5.3530	hypothetical protein, conserved	45.6661	20.1344	2.26807	10.3764	1.15	1.01266	start	_+3	diverge		0.00288304
Tb927.8.2570	Tb927.8.2570	Tb927.8.2570	hypothetical protein, conserved	80.2513	35.3876	2.26778	12.8668	0.536	0.457143					2.86069e-05
Tb927.7.200	Tb927.7.0200	Tb927.7.200	hypothetical protein, conserved	19.3532	8.53444	2.26766	16.8891	1.18	#N/A	start	_+2	diverge		0.00451678
Tb11.02.1750	Tb11.02.1750	Tb927.11.4250	hypothetical protein, conserved	51.6892	22.7962	2.26745	9.95962	0.833	1.26299					0.00186512
Tb927.7.880	Tb927.7.0880	Tb927.7.880	RNA-binding protein, putative (RPB25)	68.4536	30.1932	2.26718	10.1223	0.842	#N/A					0.000450907
Tb927.5.4070	Tb927.5.4070	Tb927.5.4070	hypothetical protein, conserved	59.6979	26.3364	2.26674	12.0245	0.939	1.62051					3.73294e-05
Tb927.10.12150	Tb927.10.12150	Tb927.10.12150	hypothetical protein, conserved	26.4958	11.69	2.26653	11.2668	1.282	1.19788					0.00262447
Tb927.7.2070	Tb927.7.2070	Tb927.7.2070	heat shock protein DNAJ, putative	93.5132	41.2617	2.26634	8.92584	0.955	1.4696					8.04592e-05
Tb927.8.3130	Tb927.8.3130	Tb927.8.3130	S-adenosyl-methyltransferase mraW-like protein, putative	30.6881	13.5423	2.26609	11.8284	0.702	0.778351					0.00125064
Tb927.10.160	Tb927.10.00160	Tb927.10.160	RNA polymerase II	26.9597	11.8971	2.26607	12.2683	0.752	#N/A	start	_+3	diverge		0.00504005
Tb927.6.970	Tb927.6.0970	Tb927.6.970	cysteine peptidase precursor,cysteine peptidase, Clan CA, family C1, Cathepsin L-like (CP)	3419.89	1509.6	2.26543	24.3744	#N/A	#N/A					6.04028e-05
Tb927.5.1960	Tb927.5.1960	Tb927.5.1960	hypothetical protein, conserved	53.8346	23.7666	2.26514	20.0359	1.193	0.260163					0.00026759
Tb927.3.1750	Tb927.3.1750	Tb927.3.1750	rev7, putative,mitotic spindle checkpoint component, putative	31.3511	13.849	2.26378	8.74889	1.084	0.114286					0.010072
Tb927.10.9400	Tb927.10.09400	Tb927.10.9400	branch point binding protein, putative	119.142	52.6297	2.26377	7.84083	1.415	#N/A					6.50183e-05
Tb927.3.1760	Tb927.3.1760	Tb927.3.1760	chaperone protein DNAj, putative	144.525	63.8659	2.26295	22.91	0.847	1.22535					2.91905e-05
Tb927.7.1810	Tb927.7.1810	Tb927.7.1810	hypothetical protein, conserved	140.333	62.0152	2.26289	14.4078	1.273	2.28196					1.94181e-05
Tb927.7.1850	Tb927.7.1850	Tb927.7.1850	hypothetical protein, conserved	140.333	62.0152	2.26289	14.4078	#N/A	#N/A					1.94181e-05
Tb927.5.1750	Tb927.5.1750	Tb927.5.1750	RNA-binding protein, putative (RBP30)	52.2763	23.1287	2.26024	11.5114	0.766	1.37801					0.000107991
Tb927.6.2240	Tb927.6.2240	Tb927.6.2240	hypothetical protein, conserved	70.9937	31.4264	2.25904	13.8838	1.021	6.82609					9.39484e-05
Tb927.10.10170	Tb927.10.10170	Tb927.10.10170	hypothetical protein, conserved,predicted WD40 repeat protein	93.1608	41.2437	2.25879	8.66271	0.983	0.721254	stop	-4	converge	pol I	3.5575e-05
Tb927.4.3760	Tb927.4.3760	Tb927.4.3760	hypothetical protein	10.9703	4.8589	2.25777	21.3089	2.505	1.53743	stop	-1	converge		#N/A
Tb927.10.4630	Tb927.10.04630	Tb927.10.4630	hypothetical protein, conserved	83.0168	36.8012	2.25582	8.59332	1.148	#N/A					0.000616634
Tb927.6.2280	Tb927.6.2280	Tb927.6.2280	hypothetical protein, conserved	256.315	113.661	2.25508	8.91384	0.749	0.556818					2.87478e-05
Tb927.6.2340	Tb927.6.2340	Tb927.6.2340	hypothetical protein, conserved	256.315	113.661	2.25508	8.91384	#N/A	#N/A					2.87478e-05
Tb927.3.2380	Tb927.3.2380	Tb927.3.2380	hypothetical protein, conserved	38.7443	17.1829	2.25482	13.1384	0.82	2.65625					#N/A
Tb927.7.5360	Tb927.7.5360	Tb927.7.5360	hypothetical protein, conserved	45.2007	20.0536	2.25399	10.5883	1.053	4.08118					0.000668189
Tb11.02.1030	Tb11.02.1030	Tb927.11.3540	hypothetical protein, conserved	72.2841	32.0726	2.25376	9.46973	0.853	2	stop	-2	stop/start		0.00017688
Tb927.6.1010	Tb927.6.1010	Tb927.6.1010	cysteine peptidase precursor,cysteine peptidase, Clan CA, family C1, Cathepsin L-like (CP)	3072.86	1363.58	2.25352	24.5646	1.302	#N/A					0.000105568
Tb927.6.960	Tb927.6.0960	Tb927.6.0960	cysteine peptidase precursor,cysteine peptidase, Clan CA, family C1, Cathepsin L-like (CP)	3072.86	1363.58	2.25352	24.5646	#N/A	#N/A					0.000105568
Tb11.02.4950	Tb11.02.4950	Tb927.11.7100	hypothetical protein, conserved	130.422	57.8814	2.25327	7.49223	0.8	0					0.000113274
Tb927.10.1440	Tb927.10.01440	Tb927.10.1440	hypothetical protein, conserved	107.745	47.8245	2.25293	12.0238	0.68	#N/A					0.000216552
Tb927.10.2670	Tb927.10.02670	Tb927.10.2670	hypothetical protein, conserved	104.075	46.2148	2.25199	18.1733	1.195	#N/A					0.00262928
Tb927.8.2960	Tb927.8.2960	Tb927.8.2960	hypothetical protein, conserved	53.4601	23.7608	2.24993	10.3401	0.889	2.11765					6.71044e-05
Tb927.4.1190	Tb927.4.1190	Tb927.4.1190	hypothetical protein, conserved	44.7401	19.8878	2.24963	12.6479	1.451	2.5	start	_+1	diverge	tRNA	8.49621e-05
Tb11.01.8085	Tb11.01.8085	Tb927.11.16390	cyclin dependent kinases regulatory subunit, putative (CKS1)	87.2665	38.8083	2.24866	23.9328	0.874	0.2625					0.00123709
Tb927.2.2450	Tb927.2.2450	Tb927.2.2450	ribosomal RNA methyltransferase, putative (25N14.40)	51.3053	22.8169	2.24857	15.2134	1.027	1.16053					0.000136721
Tb927.10.10820	Tb927.10.10820	Tb927.10.10820	hypothetical protein, conserved	92.7704	41.2821	2.24723	10.2243	0.539	1.47115					9.183e-05
Tb11.02.3760	Tb11.02.3760	Tb927.11.5950	hypothetical protein, conserved	1396.46	621.547	2.24675	160.713	#N/A	#N/A	stop	-1	converge		0.000276542
Tb927.2.5410	Tb927.2.5410	Tb927.2.5410	ABC transporter, putative,multidrug resistance protein (1F7.75)	25.458	11.3352	2.24592	21.1222	0.807	0.715044	stop	-1	converge		4.63737e-05
Tb927.6.2910	Tb927.6.2910	Tb927.6.2910	hypothetical protein, conserved	58.358	25.9873	2.24563	10.2801	1.837	1.68944					0.000290983
Tb09.160.1120	Tb09.160.1120	Tb927.9.2420	hypothetical protein, conserved	47.6902	21.2412	2.24517	13.8238	1.042	0					0.0040687
Tb927.10.12460	Tb927.10.12460	Tb927.10.12460	hypothetical protein, conserved	192.625	85.7998	2.24506	14.0601	1.055	0.0120482					9.66741e-05
Tb09.211.0790	Tb09.211.0790	Tb927.9.9120	tRNA (guanine-N(7)-)-methyltransferase, putative,methyltransferase, putative	87.3515	38.9094	2.24499	9.31347	1.058	4.18644					0.000120759
Tb927.10.4440	Tb927.10.04440	Tb927.10.4440	hypothetical protein, conserved,predicted SAP domain protein	146.124	65.1382	2.24329	7.79997	1.707	#N/A					2.64719e-05
Tb927.5.1820	Tb927.5.1820	Tb927.5.1820	60S acidic ribosomal protein, putative	801.607	357.462	2.2425	582.579	0.628	0.586207					7.42664e-05
Tb11.01.2090	Tb11.01.2090	Tb927.11.10320	hypothetical protein, conserved	58.0886	25.9115	2.24181	12.7675	1.495	0.405405					0.000120509
Tb927.7.4950	Tb927.7.4950	Tb927.7.4950	NAD(p)-dependent steroid dehydrogenase-like protein	42.2185	18.8345	2.24155	10.782	0.662	1.36552	start	_+2	diverge		0.000538025
Tb11.01.8500	Tb11.01.8500	Tb927.11.16750	hypothetical protein, conserved	111.061	49.55	2.2414	13.8444	1.046	1.60235					4.90481e-05
Tb927.10.4450	Tb927.10.04450	Tb927.10.4450	stress-inducible protein STI1-like, putative	267.902	119.703	2.23806	25.811	1.571	#N/A					2.76349e-05
Tb11.01.7325	Tb11.01.7325	Tb927.11.15680	hypothetical protein, conserved	150.596	67.3006	2.23766	9.44765	0.965	0					0.000321748
Tb927.5.4190	Tb927.5.4190	Tb927.5.4190	histone H4, putative	7252.98	3244.19	2.23568	62.1374	#N/A	#N/A					0.000651702
Tb927.5.4220	Tb927.5.4220	Tb927.5.4220	histone H4, putative	7252.98	3244.54	2.23544	62.1596	#N/A	#N/A					0.000653072
Tb927.10.15690	Tb927.10.15690	Tb927.10.15690	anaphase promoting complex, subunit 10-like protein	82.0087	36.7154	2.23363	11.3307	1.151	0.318681					0.000599387
Tb927.10.4520	Tb927.10.04520	Tb927.10.4520	fructose- 2,6- bisphosphatase-like protein	71.6907	32.1173	2.23215	10.0996	0.887	#N/A					6.57414e-05
Tb927.3.3630	Tb927.3.3630	Tb927.3.3630	elongation factor ts, putative (EF-TS)	26.8959	12.0494	2.23213	14.3491	0.167	0.755725					0.00989498
Tb11.47.0012	Tb11.47.0012	Tb927.11.1370	glutaredoxin, putative	118.387	53.0403	2.23202	69.9897	1.248	4.875					0.000438328
Tb927.4.3340	Tb927.4.3340	Tb927.4.3340	hypothetical protein, conserved	43.575	19.5236	2.23191	16.1071	0.837	3.5	stop	-5	converge	tRNA	0.000169736
Tb927.10.5750	Tb927.10.05750	Tb927.10.5750	hypothetical protein, conserved,protocatechuate 4,5-dioxygenase-like protein	67.4628	30.2419	2.23077	14.7402	1.476	#N/A	stop	-3	converge		0.000756018
Tb927.8.6090	Tb927.8.6090	Tb927.8.6090	ubiquitin-conjugating enzyme e2, putative,ubiquitin-protein ligase, putative,ubiquitin carrier protein, putative	18.2277	8.17772	2.22895	30.1663	0.722	0.63					0.00299209
Tb927.8.6560	Tb927.8.6560	Tb927.8.6560	hypothetical protein, conserved	60.0476	26.9429	2.2287	14.7508	0.583	4.93396	stop	-1	stop/start	tRNA	0.00032268
Tb927.8.2730	Tb927.8.2730	Tb927.8.2730	hypothetical protein, conserved	79.2099	35.5498	2.22814	13.4272	1.084	0.490066					0.000115432
Tb927.7.6270	Tb927.7.6270	Tb927.7.6270	peptidase t, putative,aminotripeptidase, putative	64.6923	29.0353	2.22806	11.9197	0.573	0.319635					0.000142971
Tb927.8.7700	Tb927.8.7700	Tb927.8.7700	amino acid transporter, putative	215.694	96.8163	2.22787	18.5436	#N/A	3.72131	stop	-5	stop/start		0.000105559
Tb927.5.3470	Tb927.5.3470	Tb927.5.3470	hypothetical protein, conserved	90.519	40.6538	2.22658	12.5426	0.501	1.27686					3.96467e-05
Tb11.01.3270	Tb11.01.3270	Tb927.11.11440	A/G-specific adenine glycosylase, putative	65.325	29.3607	2.22492	20.9491	1.297	0.363636	start	_+2	stop/start		3.39833e-05
Tb927.1.3000	Tb927.1.3000	Tb927.1.3000	aminoacylase, putative,N-acyl-L-amino acid amidohydrolase, putative	128.823	57.9005	2.2249	10.109	1.326	1.25153					3.51418e-05
Tb927.6.4030	Tb927.6.4030	Tb927.6.4030	superoxide dismutase, putative	64.4601	28.9789	2.22438	9.20708	0.918	2.82576					0.000754533
Tb927.10.6840	Tb927.10.06840	Tb927.10.6840	hypothetical protein, conserved	125.687	56.5165	2.22389	12.3513	1.28	#N/A					6.64232e-05
Tb11.01.2640	Tb11.01.2640	Tb927.11.10870	32 kDa ER-associated protein (ERAP32)	45.1131	20.2899	2.22343	13.0359	1.31	0.408163					0.00308079
Tb927.7.3680	Tb927.7.3680	Tb927.7.3680	ubiquitin/ribosomal protein S27a, putative	810.032	364.647	2.22141	-682.421	#N/A	0					0.000148493
Tb927.7.4830	Tb927.7.4830	Tb927.7.4830	kinesin, putative	30.9454	13.9306	2.22139	10.9161	0.898	3.30315					0.000257779
Tb11.01.4100	Tb11.01.4100	Tb927.11.12280	hypothetical protein, conserved	23.2438	10.4658	2.22093	15.2923	0.981	1.57798					0.00107266
Tb927.3.4530	Tb927.3.4530	Tb927.3.4530	hypothetical protein, conserved	76.6223	34.5041	2.22067	8.52489	1.871	1.52212					0.00062074
Tb927.6.3770	Tb927.6.3770	Tb927.6.3770	hypothetical protein, conserved	94.6698	42.6322	2.22062	9.48211	1.093	0					0.000409454
Tb11.01.2120	Tb11.01.2120	Tb927.11.10350	hypothetical protein, conserved	85.0311	38.3108	2.21951	9.15428	1.567	0.131646					0.000168721
Tb927.10.7600	Tb927.10.07600	Tb927.10.7600	hypothetical protein, conserved	75.7508	34.1633	2.21731	10.2439	0.785	#N/A					0.000178253
Tb11.01.2940	Tb11.01.2940	Tb927.11.11150	U5 snRNP-specific 40 kDa protein	70.524	31.8138	2.21677	8.03212	0.887	0.836478					0.000336689
Tb927.1.2230	Tb927.1.2230	Tb927.1.2230	calpain-like protein fragment, putative	155.948	70.3555	2.21658	-88.0412	#N/A	5.16949					0.000162833
Tb11.01.8310	Tb11.01.8310	Tb927.11.16590	RNA-binding protein, putative (RBP37)	29.9445	13.5103	2.21642	11.2276	0.836	1.19048					0.0018018
Tb927.5.3410	Tb927.5.3410	Tb927.5.3410	hypothetical protein, conserved	65.9716	29.7709	2.21598	9.6253	0.74	1.24731					0.000589203
Tb11.01.4410	Tb11.01.4410	Tb927.11.12570	kinetoplastid-specific dual specificity phosphatase, putative	58.3116	26.331	2.21456	12.4879	1.421	8.92188					0.001059
Tb11.01.8120	Tb11.01.8120	Tb927.11.16430	18 kDa ER-associated protein (ERAP18)	185.087	83.6091	2.21372	33.4215	0.823	2.26966					0.000133159
Tb927.4.2040	Tb927.4.2040	Tb927.4.2040	hypothetical protein, conserved (ALBA3)	795.8	359.759	2.21204	123.143	#N/A	0					0.000333184
Tb927.7.4920	Tb927.7.4920	Tb927.7.4920	hypothetical protein, conserved	140.528	63.5659	2.21074	25.935	2.169	2.21397					0.000224039
Tb927.5.780	Tb927.5.0780	Tb927.5.780	hypothetical protein, conserved	100.501	45.5037	2.20863	11.3184	0.953	#N/A					4.39668e-05
Tb09.211.1695	Tb09.211.1695	Tb927.9.10250	small nuclear ribonucleoprotein Sm-F (Sm-F)	56.2665	25.4864	2.20771	73.8708	0.998	0.03125					0.00108782
Tb927.10.6030	Tb927.10.06030	Tb927.10.6030	proteasome alpha 1 subunit, putative,20S proteasome subunit alpha-6, (putative) (TbPSA6)	252.805	114.521	2.2075	19.1885	0.776	#N/A					5.43419e-05
Tb09.211.4512	Tb09.211.4512	Tb927.9.13880	kinetoplastid membrane protein KMP-11	4694.63	2126.91	2.20725	4.19015	#N/A	#N/A					0.000937406
Tb927.3.5600	Tb927.3.5600	Tb927.3.5600	hypothetical protein, conserved	56.4319	25.5687	2.20707	10.3487	0.839	0.564593					0.00161162
Tb927.7.6240	Tb927.7.6240	Tb927.7.6240	hypothetical protein, conserved	49.3423	22.3608	2.20664	10.8744	0.84	1.09135					0.000309559
Tb11.01.1890	Tb11.01.1890	Tb927.11.10130	hypothetical protein, conserved	60.328	27.3585	2.20509	11.2452	1.33	2.43624					0.000647843
Tb927.4.680	Tb927.4.0680	Tb927.4.680	hypothetical protein, conserved	68.8419	31.2216	2.20494	8.78901	1.113	#N/A					0.000329552
Tb927.4.4700	Tb927.4.4700	Tb927.4.4700	hypothetical protein, conserved	228.462	103.642	2.20435	33.3899	3.669	0.830508	stop	-4	stop/start	tRNA	5.1645e-05
Tb927.7.2460	Tb927.7.2460	Tb927.7.2460	hypothetical protein, conserved	38.3102	17.3808	2.20417	11.4165	0.682	4.86842					0.00112783
Tb927.10.7400	Tb927.10.07400	Tb927.10.7400	hypothetical protein, conserved,predicted zinc finger protein	67.6966	30.7271	2.20315	9.60632	0.897	#N/A					9.94026e-05
Tb927.4.2940	Tb927.4.2940	Tb927.4.2940	hypothetical protein, conserved	50.5769	22.9634	2.2025	10.6036	1.025	1.33846					0.00102831
Tb11.01.5160	Tb11.01.5160	Tb927.11.13560	hypothetical protein, conserved	54.5779	24.7913	2.20149	18.9916	1.305	0.540541					0.000110391
Tb11.01.1340	Tb11.01.1340	Tb927.11.9580	hypothetical protein, conserved	268.362	121.914	2.20124	34.3154	0.831	1.66116					5.65477e-05
Tb09.211.0890	Tb09.211.0890	Tb927.9.9230	hypothetical protein, conserved	78.8138	35.8082	2.201	10.5848	1.56	1.33939					0.0013412
Tb927.4.5060	Tb927.4.5060	Tb927.4.5060	hypothetical protein	27.2876	12.3994	2.20072	18.7133	0.609	0.962963	start	_+3	stop/start		0.00676714
Tb927.3.2860	Tb927.3.2860	Tb927.3.2860	hypothetical protein, conserved	35.7951	16.2698	2.20009	15.7219	0.722	1.79581					0.00624923
Tb927.7.6120	Tb927.7.6120	Tb927.7.6120	hypothetical protein	40.1575	18.2533	2.20002	8.82009	#N/A	1.21277					0.0218976
Tb927.10.14520	Tb927.10.14520	Tb927.10.14520	hypothetical protein, conserved	78.7245	35.8021	2.19888	13.1552	1.239	1.70968					8.93107e-05
Tb927.8.1970	Tb927.8.1970	Tb927.8.1970	hypothetical protein, conserved	34.0542	15.4942	2.19788	10.5638	1.792	4.61194					0.00415658
Tb09.211.2060	Tb09.211.2060	Tb927.9.10650	hypothetical protein	64.3237	29.2712	2.19751	127.01	10.946	1.33935					0.00336897
Tb927.7.1380	Tb927.7.1380	Tb927.7.1380	hypothetical protein, conserved	77.9115	35.4593	2.19721	11.0576	1.11	1.64286	stop	-2	stop/start		0.00275319
Tb927.4.2240	Tb927.4.2240	Tb927.4.2240	hypothetical protein, conserved	101.693	46.2845	2.19714	26.1853	1.04	0.641399					5.83046e-05
Tb927.8.4790	Tb927.8.4790	Tb927.8.4790	hypothetical protein, conserved	66.8823	30.4509	2.1964	11.8154	0.883	0.486842	stop	-5	stop/start		0.00116581
Tb11.02.5710	Tb11.02.5710	Tb927.11.7830	hypothetical protein, conserved	38.2786	17.4378	2.19515	13.3103	0.911	1.44186					0.0036881
Tb11.02.1290	Tb11.02.1290	Tb927.11.3790	hypothetical protein, conserved	112.28	51.1831	2.19369	8.08751	1.291	0.146893					8.11325e-05
Tb927.8.3210	Tb927.8.3210	Tb927.8.3210	hypothetical protein, conserved	101.483	46.2825	2.19269	8.34863	0.864	0.71831					0.0011988
Tb927.2.5010	Tb927.2.5010	Tb927.2.5010	hypothetical protein, conserved (30M24.75)	66.2851	30.2314	2.19259	12.2573	1.308	0.617886					0.000134888
Tb927.8.5280	Tb927.8.5280	Tb927.8.5280	hypothetical protein, conserved	173.353	79.0734	2.1923	12.487	0.915	0.113744					4.71579e-05
Tb11.02.5270	Tb11.02.5270	Tb927.11.7370	haloacid dehalogenase hydrolase, putative	56.7449	25.888	2.19194	8.26687	0.735	1.06683					0.000398649
Tb11.01.1720	Tb11.01.1720	Tb927.11.9960	hypothetical protein, conserved	71.0972	32.4386	2.19175	9.38112	0.932	2.24171					0.000637273
Tb927.3.5740	Tb927.3.5740	Tb927.3.5740	hypothetical protein	12.8854	5.88333	2.19015	28.7149	#N/A	0	stop	-1	converge		#N/A
Tb11.01.2300	Tb11.01.2300	Tb927.11.10530	hypothetical protein, conserved	39.1395	17.875	2.18962	11.231	1.17	0.423077					0.0135261
Tb927.10.10310	Tb927.10.10310	Tb927.10.10310	hypothetical protein, conserved	56.4362	25.7795	2.18919	10.2481	0.532	0.484076	stop	-4	stop/start	pol I	0.000300025
Tb927.7.520	Tb927.7.0520	Tb927.7.520	hypothetical protein, conserved	15.0637	6.8831	2.18851	11.8995	1.575	#N/A					#N/A
Tb927.7.4260	Tb927.7.4260	Tb927.7.4260	hypothetical protein, conserved	210.283	96.101	2.18815	39.5012	6.949	0.910256	stop	-2	converge		4.9072e-05
Tb927.4.4630	Tb927.4.4630	Tb927.4.4630	hypothetical protein, conserved	39.4092	18.0152	2.18755	14.5815	0.579	1.59322					0.0214941
Tb11.01.4430	Tb11.01.4430	Tb927.11.12590	hypothetical protein, conserved	105.345	48.1924	2.18592	15.4862	1.117	0.155172					6.17488e-05
Tb11.02.0390	Tb11.02.0390	Tb927.11.2870	hypothetical protein	9.73635	4.45462	2.18567	16.9254	1.613	0					#N/A
Tb927.2.4760	Tb927.2.4760	Tb927.2.4760	hypothetical protein, conserved (30M24.200)	61.6104	28.1969	2.18501	12.8906	#N/A	2.05128					0.000425179
Tb927.3.2890	Tb927.3.2890	Tb927.3.2890	radial spoke protein RSP10, putative	54.4248	24.9315	2.18297	47.4203	0.968	0					0.000128729
Tb11.01.1120	Tb11.01.1120	Tb927.11.9350	phosphonopyruvate decarboxylase-like protein, putative	63.9156	29.2841	2.1826	11.3566	0.818	1.4252	stop	-3	converge		0.000277903
Tb927.8.4340	Tb927.8.4340	Tb927.8.4340	hypothetical protein, conserved	49.3845	22.6367	2.18162	22.6034	8.469	0.314286					0.00325421
Tb927.10.15740	Tb927.10.15740	Tb927.10.15740	hypothetical protein, conserved	51.7071	23.704	2.18136	10.9363	0.956	0.798742					0.000301556
Tb927.10.4140	Tb927.10.04140	Tb927.10.4140	hypothetical protein, conserved	237.251	108.787	2.18089	16.1063	0.779	#N/A					0.00137444
Tb11.01.2620	Tb11.01.2620	Tb927.11.10850	hypothetical protein, conserved	83.0344	38.0939	2.17973	8.72544	0.919	1.65484					7.60416e-05
Tb927.7.4430	Tb927.7.4430	Tb927.7.4430	hypothetical protein, conserved	44.0556	20.2164	2.1792	11.5513	0.91	1.86441					0.00280129
Tb927.3.3250	Tb927.3.3250	Tb927.3.3250	hypothetical protein, conserved	64.564	29.63	2.17901	11.2365	1.056	1.12782					0.000548708
Tb09.160.4480	Tb09.160.4480	Tb927.9.6100	TFIIF-stimulated CTD phosphatase, putative	282.32	129.588	2.1786	11.051	#N/A	2.29787					0.000614022
Tb09.211.4511	Tb09.211.4511	Tb927.9.13800	kinetoplastid membrane protein KMP-11	4202.48	1929.33	2.1782	30.1857	1.562	0					0.00119835
Tb927.3.3830	Tb927.3.3830	Tb927.3.3830	hypothetical protein, conserved	97.8421	44.9421	2.17707	13.9687	1.513	2.77023					6.55993e-05
Tb927.3.1000	Tb927.3.1000	Tb927.3.1000	frataxin-like, mitochondrial precursor, putative	75.393	34.6554	2.17551	10.6239	0.579	1.34884					0.00153528
Tb927.4.3570	Tb927.4.3570	Tb927.4.3570	translation elongation factor 1-beta, putative	1232.9	566.793	2.17523	133.325	#N/A	0.110577					0.000946437
Tb11.01.2340	Tb11.01.2340	Tb927.11.10570	hypothetical protein, conserved	68.0705	31.298	2.17492	11.3258	0.41	2.56311					0.000266816
Tb11.01.2280	Tb11.01.2280	Tb927.11.10510	ubiquinone biosynthesis methyltransferase, putative	109.746	50.4625	2.1748	11.4672	1.067	2.07967					0.000164522
Tb927.4.3590	Tb927.4.3590	Tb927.4.3590	translation elongation factor 1-beta, putative	1285.55	591.136	2.17471	126.433	#N/A	#N/A					0.00100923
Tb09.211.4170	Tb09.211.4170	Tb927.9.13320	hypothetical protein, conserved	63.0093	28.9771	2.17445	12.8703	1.416	0.610837					0.000151577
Tb927.6.2600	Tb927.6.2600	Tb927.6.2600	hypothetical protein, conserved	198.728	91.3938	2.17441	29.9507	0.891	0.0188679					6.23127e-05
Tb927.10.6860	Tb927.10.06860	Tb927.10.6860	endonuclease V, putative	77.7018	35.7484	2.17357	10.5213	0.656	#N/A					0.000381186
Tb11.01.7300	Tb11.01.7300	Tb927.11.15650	poly(A) polymerase, putative	58.1589	26.7576	2.17355	8.96187	1.061	1.17808					0.000638722
Tb927.6.2610	Tb927.6.2610	Tb927.6.2610	hypothetical protein, conserved	81.9554	37.7153	2.173	10.3901	0.583	3.80851					0.00552262
Tb927.1.1120	Tb927.1.1120	Tb927.1.1120	hypothetical protein, conserved	54.9632	25.299	2.17255	10.2301	0.961	0.335938					0.000872387
Tb927.2.5140	Tb927.2.5140	Tb927.2.5140	hypothetical protein, conserved (30J2.20)	70.3372	32.3892	2.17163	8.16837	1.497	3.19608	start	_+3	diverge		0.0068285
Tb927.10.4090	Tb927.10.04090	Tb927.10.4090	hypothetical protein, conserved	100.977	46.5258	2.17034	10.6088	0.449	#N/A					0.0142944
Tb927.5.2190	Tb927.5.2190	Tb927.5.2190	hypothetical protein, conserved	140.109	64.5573	2.1703	10.9369	1.645	#N/A					9.0987e-05
Tb927.5.2220	Tb927.5.2220	Tb927.5.2220	hypothetical protein, conserved	140.109	64.5573	2.1703	10.9369	#N/A	#N/A					9.0987e-05
Tb927.5.2250	Tb927.5.2250	Tb927.5.2250	hypothetical protein, conserved	140.109	64.5573	2.1703	10.9369	#N/A	#N/A					9.0987e-05
Tb11.01.3280	Tb11.01.3280	Tb927.11.11450	hypothetical protein, conserved	49.822	22.9597	2.16998	12.2828	0.757	2.89388	start	_+3	stop/start		0.000127885
Tb927.10.7370	Tb927.10.07370	Tb927.10.7370	hypothetical protein, conserved	31.8307	14.6706	2.1697	12.896	0.82	#N/A					0.000543808
Tb927.5.1720	Tb927.5.1720	Tb927.5.1720	hypothetical protein, conserved	108.004	49.7875	2.16929	11.4779	0.655	2.69295					7.97554e-05
Tb927.10.9300	Tb927.10.09300	Tb927.10.9300	adiponectin receptor protein 1	86.6565	39.9484	2.16921	11.961	1.065	#N/A					0.000381433
Tb927.2.3160	Tb927.2.3160	Tb927.2.3160	hypothetical protein, conserved (10C8.380)	21.4278	9.87919	2.16898	23.5888	0.83	0.665083					0.000607499
Tb927.6.1860	Tb927.6.1860	Tb927.6.1860	hypothetical protein, conserved	34.1845	15.7609	2.16895	10.5778	0.492	1.84392					0.00492288
Tb11.01.3880	Tb11.01.3880	Tb927.11.12060	hypothetical protein, conserved	52.4496	24.1824	2.16892	9.55097	1.734	0.0490798					0.00164544
Tb11.01.5870	Tb11.01.5870	Tb927.11.14260	atypical dual specificity phosphatase, putative	45.1176	20.8021	2.16889	9.62022	1.302	2.51639					0.00118303
Tb11.55.0004	Tb11.55.0004	Tb11.55.0004	hypothetical protein, conserved	29.5281	13.6202	2.16797	11.2441	0.757	0.439689					0.00298746
Tb927.7.3540	Tb927.7.3540	Tb927.7.3540	hypothetical protein, conserved	86.7069	39.9984	2.16776	19.76	1.577	1.22535					0.000305847
Tb927.8.7730	Tb927.8.7730	Tb927.8.7730	dihydroceramide synthase, putative	35.3431	16.3113	2.16679	12.1923	0.354	0.181818	stop	-2	stop/start		0.000196374
Tb11.01.1990	Tb11.01.1990	Tb927.11.10230	hypothetical protein, conserved	110.129	50.8337	2.16645	16.9377	0.961	0.049763					7.55875e-05
Tb927.2.5260	Tb927.2.5260	Tb927.2.5260	hypothetical protein, conserved (30J2.80)	144.835	66.8581	2.16631	14.9091	1.056	5.10526					0.00106464
Tb11.12.0005	Tb11.12.0005	Tb927.11.8710	hypothetical protein, conserved	59.5527	27.4944	2.166	10.3606	0.768	0.674157					0.000271498
Tb927.8.590	Tb927.8.0590	Tb927.8.590	carnitine O-palmitoyltransferase, putative	58.1586	26.8552	2.16564	16.695	1.201	#N/A					6.70804e-05
Tb927.10.10180	Tb927.10.10180	Tb927.10.10180	hypothetical protein, conserved	69.2987	32.0145	2.16461	8.46803	0.834	1.11152	stop	-3	converge	pol I	0.00067215
Tb11.01.1530	Tb11.01.1530	Tb927.11.9770	hypothetical protein, conserved	59.673	27.5689	2.1645	15.6365	0.662	1.15421					0.00567654
Tb927.6.2050	Tb927.6.2050	Tb927.6.2050	ribosome biogenesis regulatory protein (RRS1), putative	97.9779	45.277	2.16397	16.9464	0.861	0.93617					0.000692429
Tb927.2.4700	Tb927.2.4700	Tb927.2.4700	hypothetical protein, conserved (30M24.230)	25.1089	11.6138	2.16199	23.1913	0.542	0.1					0.0192351
Tb927.2.5300	Tb927.2.5300	Tb927.2.5300	hypothetical protein, conserved (30J2.100)	80.8618	37.4617	2.15852	18.0718	#N/A	#N/A					0.000234066
Tb927.4.4170	Tb927.4.4170	Tb927.4.4170	rRNA methyltransferase, putative	80.5961	37.3393	2.15848	11.6456	0.886	1.8247					0.000571191
Tb927.3.810	Tb927.3.0810	Tb927.3.810	hypothetical protein, conserved	69.0035	31.9717	2.15827	14.5972	0.841	#N/A					0.000526531
Tb927.10.8840	Tb927.10.08840	Tb927.10.8840	hypothetical protein, conserved	50.3685	23.3418	2.15786	9.86113	0.918	#N/A					0.00353783
Tb927.10.11750	Tb927.10.11750	Tb927.10.11750	hypothetical protein, conserved	58.9531	27.3262	2.15738	9.70142	1.28	0					0.00409288
Tb927.5.1940	Tb927.5.1940	Tb927.5.1940	hypothetical protein, conserved	122.061	56.5835	2.15719	17.7969	1.027	1.19643					0.00046123
Tb927.7.1020	Tb927.7.1020	Tb927.7.1020	hypothetical protein, conserved	80.7766	37.4477	2.15705	8.58707	1.139	1.74089					0.000430768
Tb927.8.5700	Tb927.8.5700	Tb927.8.5700	hypothetical protein, conserved	42.9538	19.9187	2.15645	14.5427	0.76	2.12925					0.00142435
Tb09.211.4513	Tb09.211.4513	Tb09.211.4513	kinetoplastid membrane protein KMP-11 (KMP-11)	4469.63	2074.44	2.15462	223.01	#N/A	#N/A					0.00146024
Tb927.8.3720	Tb927.8.3720	Tb927.8.3720	hypothetical protein, conserved	141.844	65.8533	2.15394	26.6247	5.888	2.2381					8.95994e-05
Tb11.01.2370	Tb11.01.2370	Tb927.11.10600	hypothetical protein, conserved	66.0695	30.682	2.15336	10.8318	1.689	0.0730337					0.000247115
Tb11.02.2540	Tb11.02.2540	Tb927.11.4930	hypothetical protein, conserved	53.9735	25.0678	2.1531	10.4759	1.415	0					0.00349815
Tb927.5.4170	Tb927.5.4170	Tb927.5.4170	histone H4, putative	4859.69	2257.5	2.15269	67.6407	0.871	0.0653595					0.00209496
Tb927.10.2580	Tb927.10.02580	Tb927.10.2580	hypothetical protein, conserved	67.0948	31.2085	2.14989	9.30577	0.772	#N/A					0.000999952
Tb927.7.4070	Tb927.7.4070	Tb927.7.4070	calpain-like cysteine peptidase, putative,cysteine peptidase, Clan CA, family C2, putative	405.351	188.661	2.14857	49.4964	#N/A	#N/A					9.45061e-05
Tb927.8.5040	Tb927.8.5040	Tb927.8.5040	hypothetical protein, conserved	72.4582	33.7275	2.14834	10.1752	0.39	0					0.000421098
Tb11.02.4180	Tb11.02.4180	Tb927.11.6310	hypothetical protein, conserved	75.7916	35.2869	2.14787	12.4213	0.859	0.2	start	_+2	stop/start		8.02001e-05
Tb11.01.0300	Tb11.01.0300	Tb927.11.8250	hypothetical protein, conserved	69.8762	32.5348	2.14773	11.6153	1.321	1.24762					0.00483444
Tb11.01.3040	Tb11.01.3040	Tb927.11.11250	cytosolic malate dehydrogenase (cMDH)	317.799	148.034	2.14679	42.0151	1.605	2.60902					0.000187665
Tb927.2.2130	Tb927.2.2130	Tb927.2.2130	small GTP-binding protein RAB6, putative (25N14.200)	29.1706	13.5986	2.14512	12.4079	0.596	0.631579					0.00671923
Tb11.02.3790	Tb11.02.3790	Tb927.11.5980	hypothetical protein, conserved	55.2051	25.737	2.14497	10.7978	0.929	0	stop	-4	converge		0.000731389
Tb927.1.2470	Tb927.1.2470	Tb927.1.2470	histone H3, putative	10800.2	5035.92	2.14463	48.8463	#N/A	#N/A					0.000214817
Tb927.3.1810	Tb927.3.1810	Tb927.3.1810	hypothetical protein, conserved	64.3042	30.0018	2.14335	11.7285	0.634	0.327103					0.000849058
Tb11.01.3160	Tb11.01.3160	Tb927.11.11350	hypothetical protein, conserved	125.213	58.4298	2.14296	11.7563	1.603	1.19865					0.000135806
Tb927.10.11980	Tb927.10.11980	Tb927.10.11980	QA-SNARE protein putative	35.9551	16.7914	2.14128	11.1419	0.99	2.95669					0.00842811
Tb927.6.4340	Tb927.6.4340	Tb927.6.4340	U6 snRNA-associated Sm-like protein LSm5p (TbLSm5)	173.812	81.193	2.14072	10.1432	1.35	0.0512821					0.000719954
Tb927.10.4020	Tb927.10.04020	Tb927.10.4020	hypothetical protein, conserved	43.2943	20.2289	2.14022	12.8337	0.779	#N/A					0.013891
Tb927.3.3980	Tb927.3.3980	Tb927.3.3980	hypothetical protein, conserved	51.7481	24.1854	2.13965	11.189	1.701	4.01351	stop	-3	converge		0.00033551
Tb927.3.4950	Tb927.3.4950	Tb927.3.4950	hypothetical protein, conserved	56.3879	26.3553	2.13953	14.7553	1.022	4.4456					0.000111516
Tb927.3.1370	Tb927.3.1370	Tb927.3.1370	40S ribosomal protein S25, putative	1494.13	698.529	2.13896	394.764	#N/A	0					0.000797443
Tb927.1.890	Tb927.1.0890	Tb927.1.890	hypothetical protein, conserved	42.9664	20.093	2.13837	25.2396	1.227	#N/A	start	_+2	diverge		0.00108185
Tb11.02.3720	Tb11.02.3720	Tb927.11.5920	hypothetical protein, conserved	26.0325	12.177	2.13783	14.1839	1.742	2.26953	stop	-1	converge		0.0012209
Tb927.8.1300	Tb927.8.1300	Tb927.8.1300	hypothetical protein, conserved	31.9544	14.9473	2.1378	18.5556	0.651	1.16062					0.000157429
Tb09.160.2380	Tb09.160.2380	Tb927.9.3780	hypothetical protein, conserved (1L12.65)	153.528	71.8199	2.13768	17.3411	0.419	0.0169492	stop	-1	stop/start		0.00155382
Tb09.211.1290	Tb09.211.1290	Tb927.9.9710	hypothetical protein, conserved	119.462	55.8966	2.1372	11.1257	0.979	1.03113					0.000104307
Tb09.160.2450	Tb09.160.2450	Tb927.9.3850	hypothetical protein, conserved (1L12.95)	80.7764	37.812	2.13626	16.1277	0.927	3.30328					0.00289246
Tb927.4.4350	Tb927.4.4350	Tb927.4.4350	hypothetical protein, conserved	150.269	70.3592	2.13574	24.7254	0.928	0.809524					0.000147298
Tb927.7.1050	Tb927.7.1050	Tb927.7.1050	40S ribosomal protein S16, putative	3288.64	1539.93	2.13557	179.045	#N/A	#N/A					0.00203585
Tb927.7.2480	Tb927.7.2480	Tb927.7.2480	peptidyl-prolyl cis-trans isomerase, putative (PAR45)	50.7552	23.7708	2.13519	9.29483	0.846	0.490446					0.00120497
Tb927.10.2800	Tb927.10.02800	Tb927.10.2800	hypothetical protein, conserved	96.325	45.1236	2.13469	7.8493	0.955	#N/A					0.00251819
Tb927.6.1990	Tb927.6.1990	Tb927.6.1990	hypothetical protein, conserved	65.9928	30.9409	2.13286	11.0898	0.974	0					0.000758512
Tb927.1.570	Tb927.1.0570	Tb927.1.570	Histone-lysine N-methyltransferase, H3 lysine-76 specific (DOT1B)	98.7783	46.3139	2.1328	9.95315	0.626	#N/A	stop	-4	converge		0.000481978
Tb927.10.5120	Tb927.10.05120	Tb927.10.5120	KREPA6 (KREPA6)	120.401	56.4968	2.13111	8.01498	0.994	#N/A					0.00111685
Tb927.5.3090	Tb927.5.3090	Tb927.5.3090	hypothetical protein, conserved	205.026	96.2104	2.13102	16.5235	0.596	#N/A	stop	-1	converge		0.0003139
Tb11.02.0353	Tb11.02.0353	Tb927.11.2780	hypothetical protein, conserved	49.9512	23.4454	2.13053	11.1947	0.968	1.05081					0.000237718
Tb927.7.6960	Tb927.7.6960	Tb927.7.6960	ubiquitin-conjugating enzyme, putative,non-canonical ubiquiting-conjugating enzyme 1, putative	62.5382	29.3578	2.13021	29.197	2.019	0.23913					0.000129027
Tb927.10.16030	Tb927.10.16030	Tb927.10.16030	mitogen activated protein kinase 4, putative;with=GeneDB:LmxM19.1440 (MAPK2)	35.8053	16.814	2.1295	12.9855	1.229	1.6063	stop	-2	stop/start		0.00467456
Tb927.6.5140	Tb927.6.5140	Tb927.6.5140	ribosomal P protein AGP2beta-1, putative	32.382	15.2155	2.12822	11.2408	0.78	1.19718					0.0281827
Tb927.8.8260	Tb927.8.8260	Tb927.8.8260	amino acid transporter, putative	180.302	84.7218	2.12816	10.1727	#N/A	#N/A					0.000236014
Tb927.10.13600	Tb927.10.13600	Tb927.10.13600	hypothetical protein, conserved,hypothetical protein	108.644	51.0648	2.12757	7.48601	0.861	0.303093	stop	-5	stop/start		0.00192841
Tb11.02.3850	Tb11.02.3850	Tb927.11.6030	ras-like small GTPase, putative (TbRLP)	48.7037	22.9015	2.12666	11.8285	1.25	0.892473					0.00691671
Tb11.01.7070	Tb11.01.7070	Tb927.11.15420	hypothetical protein, conserved	191.229	89.9869	2.12508	22.1344	1.043	0.145161	stop	-5	stop/start		0.00014612
Tb927.7.2440	Tb927.7.2440	Tb927.7.2440	pyrroline-5-carboxylate reductase, putative (P5CR)	99.2256	46.698	2.12483	12.6462	1.33	0.543478					0.000364654
Tb927.4.5220	Tb927.4.5220	Tb927.4.5220	hypothetical protein	99.3864	46.7869	2.12423	11.7739	0.775	0.651163					0.000186603
Tb927.7.1040	Tb927.7.1040	Tb927.7.1040	40S ribosomal protein S16, putative	2222.24	1046.24	2.12403	169.362	0.879	0					0.0022882
Tb09.160.0390	Tb09.160.0390	Tb927.9.1400	Monooxygenase, putative	111.387	52.4468	2.1238	8.87858	1.18	2.34555					0.00013971
Tb927.3.3540	Tb927.3.3540	Tb927.3.3540	Nucleoporin (TbNup53b)	105.493	49.6869	2.12317	9.96127	1.146	0.727273					0.00010959
Tb09.211.4740	Tb09.211.4740	Tb927.9.14200	hypothetical protein, conserved	29.3102	13.8057	2.12305	16.4564	0.455	1.13559					0.00647596
Tb927.4.730	Tb927.4.0730	Tb927.4.730	hypothetical protein, conserved	69.9644	32.9869	2.12097	10.5025	1.086	#N/A					0.000246962
Tb927.10.8110	Tb927.10.08110	Tb927.10.8110	hypothetical protein, conserved	108.456	51.1557	2.12011	10.5173	0.905	#N/A					0.000386414
Tb11.02.4120	Tb11.02.4120	Tb927.11.6250	hypothetical protein, conserved	89.5184	42.2487	2.11884	8.68963	0.288	0.845361					0.000723471
Tb927.5.770	Tb927.5.0770	Tb927.5.770	hypothetical protein, conserved	29.8427	14.0855	2.11868	13.0317	0.547	#N/A					0.0011723
Tb927.1.1200	Tb927.1.1200	Tb927.1.1200	hypothetical protein, conserved	63.1654	29.8405	2.11677	9.66936	0.681	0					0.000135326
Tb11.02.4340	Tb11.02.4340	Tb927.11.6490	hypothetical protein, conserved	128.017	60.4872	2.11643	8.43813	1.163	0.458333					0.000320402
Tb11.01.7970	Tb11.01.7970	Tb927.11.16290	AUT2/APG4/ATG4 cysteine peptidase, putative (ATG4.1)	74.4999	35.2206	2.11524	9.74995	1.314	0.37963					0.000501585
Tb11.12.0017	Tb11.12.0017	Tb927.11.8830	hypothetical protein	108.475	51.302	2.11443	12.9949	4.283	1.64251					0.000133748
Tb09.160.5570	Tb09.160.5570	Tb927.9.7580	hypothetical protein, conserved	67.7503	32.0489	2.11397	10.377	0.759	1.0449					0.000170928
Tb927.10.3080	Tb927.10.03080	Tb927.10.3080	methionine biosynthetic protein, putative	64.0514	30.3084	2.11332	8.60056	1.446	#N/A	start	_+1	stop/start		0.000672575
Tb927.5.2080	Tb927.5.2080	Tb927.5.2080	guanosine monophosphate reductase, putative	75.6598	35.8022	2.11327	12.7937	0.422	0.65					0.000243221
Tb11.01.8720	Tb11.01.8720	Tb927.11.16960	hypothetical protein, conserved	42.1077	19.9463	2.11105	19.7453	1.136	2.8133					0.000144533
Tb927.8.7740	Tb927.8.7740	Tb927.8.7740	amino acid transporter, putative	135.364	64.1412	2.11041	20.5377	#N/A	0.843458	stop	-1	stop/start	centromere	0.000319116
Tb927.7.1600	Tb927.7.1600	Tb927.7.1600	C-1-tetrahydrofolate synthase, cytoplasmic, putative	101.928	48.3077	2.10998	23.5775	0.956	1.73184					0.000234953
Tb927.3.3160	Tb927.3.3160	Tb927.3.3160	poly(A) polymerase,polynucleotide adenylyltransferase (PAP)	26.7337	12.678	2.10866	577.712	0.569	1.40663					0.00200194
Tb927.7.300	Tb927.7.0300	Tb927.7.300	UDP-Gal or UDP-GlcNAc-dependent glycosyltransferase, putative	129.196	61.2691	2.10866	20.4535	4.449	#N/A	stop	-1	converge		0.000133257
Tb11.01.7960	Tb11.01.7960	Tb927.11.16280	60S ribosomal protein L2, putative,60S ribosomal protein L8, putative	1213.81	575.641	2.10863	142.943	0.537	0					0.00206034
Tb927.10.12100	Tb927.10.12100	Tb927.10.12100	RNA-binding protein, putative (RBP7B)	118.973	56.4279	2.10841	32.1042	#N/A	0.350877					0.00457825
Tb927.1.1080	Tb927.1.1080	Tb927.1.1080	TFIIH basal transcription factor subunit (TSP1)	46.2679	21.9449	2.10837	10.531	1.102	0.25					0.00101402
Tb09.160.4460	Tb09.160.4460	Tb927.9.6090	TFIIF-stimulated CTD phosphatase, putative	345.135	163.762	2.10754	10.5082	1.765	1.26335					0.00123341
Tb09.160.0730	Tb09.160.0730	Tb927.9.1910	hypothetical protein, conserved	56.208	26.6771	2.10697	12.1456	0.94	1.37449					0.0016016
Tb927.1.2450	Tb927.1.2450	Tb927.1.2450	histone H3, putative	10800.2	5128.64	2.10586	48.7485	#N/A	#N/A					0.000327978
Tb927.1.2430	Tb927.1.2430	Tb927.1.2430	histone H3, putative	10800.2	5128.69	2.10584	48.7612	1.153	0.0518672					0.000328053
Tb927.1.2510	Tb927.1.2510	Tb927.1.2510	histone H3, putative	10800.2	5128.69	2.10584	48.7612	#N/A	#N/A					0.000328053
Tb927.1.2550	Tb927.1.2550	Tb927.1.2550	histone H3, putative	10800.2	5128.69	2.10584	48.7612	#N/A	#N/A					0.000328053
Tb11.02.2150	Tb11.02.2150	Tb927.11.4560	hypothetical protein, conserved	91.0759	43.2786	2.10441	9.95671	0.912	0.652482					0.000349275
Tb11.01.7800	Tb11.01.7800	Tb927.11.16130	nucleoside diphosphate kinase (NDPK)	1536.02	729.969	2.10422	132.361	1.075	2.77778					0.0016769
Tb927.10.1840	Tb927.10.01840	Tb927.10.1840	hypothetical protein, conserved	31.7149	15.0774	2.10347	12.0795	1.175	#N/A					0.00308978
Tb927.8.4920	Tb927.8.4920	Tb927.8.4920	hypothetical protein, conserved	43.5697	20.7163	2.10316	12.4209	0.717	1.525	start	_+3	diverge		0.000280109
Tb11.01.3500	Tb11.01.3500	Tb927.11.11630	hypothetical protein, conserved	51.6037	24.538	2.10301	10.8579	0.767	0					0.0054394
Tb927.10.3740	Tb927.10.03740	Tb927.10.3740	hypothetical protein, conserved	24.3552	11.5849	2.10232	11.8349	1.28	#N/A					0.00792501
Tb11.01.0670	Tb11.01.0670	Tb927.11.8940	protein kinase (LDK)	41.4625	19.724	2.10213	12.7738	0.792	2.63462					0.000997156
Tb927.5.1040	Tb927.5.1040	Tb927.5.1040	hypothetical protein	44.8771	21.3554	2.10144	14.0199	0.803	0.333333					0.015327
Tb11.02.0580	Tb11.02.0580	Tb927.11.3080	vesicular protein trafficking mediator, putative	130.944	62.3125	2.10141	49.1627	0.807	0.898305					0.000281034
Tb927.5.3440	Tb927.5.3440	Tb927.5.3440	hypothetical protein, conserved	52.1623	24.8493	2.09915	16.9797	1.696	#N/A					0.00115945
Tb927.4.1640	Tb927.4.1640	Tb927.4.1640	UDP-galactose transporter, putative	142.137	67.761	2.09763	31.3165	1.402	3.32576					0.000172074
Tb927.10.14750	Tb927.10.14750	Tb927.10.14750	fibrillarin, putative	343.114	163.573	2.09762	29.1469	0.585	0.2					0.000356067
Tb11.01.8620	Tb11.01.8620	Tb927.11.16860	hypothetical protein, conserved	57.1157	27.2322	2.09736	9.63192	0.611	3.08123					0.0003471
Tb927.6.2140	Tb927.6.2140	Tb927.6.2140	hypothetical protein, conserved	40.126	19.1359	2.09689	16.9572	0.952	1.42593	start	_+2	diverge		0.00155774
Tb11.02.0920	Tb11.02.0920	Tb927.11.3430	hypothetical protein, conserved	82.2331	39.2317	2.09609	9.8725	1.362	0					0.00316867
Tb927.2.4650	Tb927.2.4650	Tb927.2.4650	hypothetical protein, conserved (30M24.255)	41.402	19.7598	2.09526	10.2174	0.542	0.470817					0.00962344
[truncated: 5,649 more rows]

## Sheet: Legend
Effects of CTR9 on the transcriptome.
The first Table is all genes, with ESAGs, VSGs and pseudogenes excluded.
The second Table (sheet 2) includes only the “unique genes” of Siegel et al; these are single copy genes or, for repeated genes, a single representative of the gene family.
Columns are as follows:
A. TritrypDB accession number, v5
B. TritrypDB accession number, v5, but with additional zeros to give each gene ID within a chromosome the same number of digits. This enables a simple sort to arrange the genes in the order in which they appear on the chromosome.
C. Annotation in TritrypDB
D. RNASeq results for poly(A)+ RNA from cells after 1 day of RNAi targeting CTR9. The reads per kilobase per million reads for the ORF, divided by the ORF copy number (see Manful et al., 2011 for how the copy number was calculated).
E. RNASeq results for poly(A)+ RNA from normal cells (see Manful et al., 2011).
F. RNASeq results (D) divided by (E).
G. Half-life for total RNA (taken from Manful et al., 2011).
H. Developmental regulation, taken from Siegel et al., 2010.
I. Position of the ORF near a start or stop site, as judged by the enrichment of modified histones as described in Siegel et al., 2009, and displayed on the TritrypDB web site.
J. Details of the relative position of the ORF near a start or stop site: the number indicates whether the ORF was the first, second, third etc. relative to the transcription break.
K. Nature of start/stop - convergent stops, divergent starts, or stops immediately followed by another start.
L. Other notes - gene position near telomeres, pol I transcription, etc.
M. Neighbouring locus, if transcribed by pol I or pol III. Only strongly-regulated genes are annotated.
N. P-value for regulation (see Methods).
Centromeres are from Genome Biol. 2007; 8(3): R37.

## Sheet: Unique genes
geneID v5	geneID (orderable)	geneID (latest version)	function	CTR9 RNAi rpkm	pA av rpkm	CTR9/ WT	thalf total	devreg B/P Siegel et al	RNAi reads BS D6/uninduced	starat/stop	position	type	comment	RIT seq significance
Tb927.1.1000	Tb927.1.1000	Tb927.1.1000	developmentally regulated phosphoprotein (dr6)	30.3706	27.0745	1.12174	9.85253	1	0.0754717	start	_+2	diverge		TRUE
Tb927.1.1010	Tb927.1.1010	Tb927.1.1010	hypothetical protein, conserved	18.3981	17.938	1.02565	10.8871	1.226	1.26705	start	_+3	diverge		FALSE
Tb927.1.1020	Tb927.1.1020	Tb927.1.1020	hypothetical protein, conserved	42.6865	25.2848	1.68823	9.72422	1.369	1.30645					FALSE
Tb927.1.1040	Tb927.1.1040	Tb927.1.1040	hypothetical protein, conserved	133.364	41.2692	3.23158	9.49295	0.875	0.0588235					TRUE
Tb927.1.1050	Tb927.1.1050	Tb927.1.1050	hypothetical protein, conserved	10.1416	23.9678	0.423133	11.7713	0.743	2.00945					TRUE
Tb927.1.1060	Tb927.1.1060	Tb927.1.1060	hypothetical protein, conserved	38.1942	27.9544	1.3663	11.8989	0.676	0.59322					TRUE
Tb927.1.1080	Tb927.1.1080	Tb927.1.1080	TFIIH basal transcription factor subunit (TSP1)	46.2679	21.9449	2.10837	10.531	1.102	0.25					TRUE
Tb927.1.1100	Tb927.1.1100	Tb927.1.1100	hypothetical protein, conserved	35.6171	22.0705	1.61379	13.1954	0.84	0.502415					TRUE
Tb927.1.1120	Tb927.1.1120	Tb927.1.1120	hypothetical protein, conserved	54.9632	25.299	2.17255	10.2301	0.961	0.335938					TRUE
Tb927.1.1130	Tb927.1.1130	Tb927.1.1130	glycerol-3-phosphate dehydrogenase (FAD-dependent), putative	45.5133	26.9467	1.68901	16.4049	0.698	0.480916					TRUE
Tb927.1.1140	Tb927.1.1140	Tb927.1.1140	hypothetical protein, conserved	99.5119	39.4359	2.52338	14.7807	0.897	2.42373					TRUE
Tb927.1.1150	Tb927.1.1150	Tb927.1.1150	zeta tubulin	26.5278	31.0138	0.855356	9.85217	0.939	0.290123					TRUE
Tb927.1.1160	Tb927.1.1160	Tb927.1.1160	hypothetical protein, conserved	29.9047	25.9377	1.15294	11.2217	0.783	2.28283					TRUE
Tb927.1.1170	Tb927.1.1170	Tb927.1.1170	DNA-directed RNA polymerase subunit RBP12, putative (RBP12)	119.976	48.7846	2.4593	12.4202	0.965	0.407767					TRUE
Tb927.1.1200	Tb927.1.1200	Tb927.1.1200	hypothetical protein, conserved	63.1654	29.8405	2.11677	9.66936	0.681	0					TRUE
Tb927.1.1210	Tb927.1.1210	Tb927.1.1210	hypothetical protein, conserved	144.644	26.3466	5.49002	10.505	0.664	0.543478					FALSE
Tb927.1.1220	Tb927.1.1220	Tb927.1.1220	hypothetical protein, conserved	34.3805	24.7838	1.38722	11.8316	1.003	0					TRUE
Tb927.1.1230	Tb927.1.1230	Tb927.1.1230	chaperone protein DNAj, putative	31.8171	18.8417	1.68865	11.9796	0.866	5.12766					TRUE
Tb927.1.1240	Tb927.1.1240	Tb927.1.1240	cytidine triphosphate synthase, putative	12.4026	35.8357	0.346096	52.3022	0.543	0					TRUE
Tb927.1.1270	Tb927.1.1270	Tb927.1.1270	homocysteine S-methyltransferase, putative	11.4847	8.98228	1.27859	25.5081	0.666	0.0144928					TRUE
Tb927.1.1300	Tb927.1.1300	Tb927.1.1300	hypothetical protein, conserved	32.1666	9.91955	3.24275	10.3292	1.055	0.431373					TRUE
Tb927.1.1310	Tb927.1.1310	Tb927.1.1310	hypothetical protein, conserved	63.1245	26.6628	2.36751	11.4604	0.553	2.07109					TRUE
Tb927.1.1330	Tb927.1.1330	Tb927.1.1330	Mitochondrial Editosome-like Complex TUTase (MEAT1)	41.793	40.2427	1.03852	8.27285	0.784	2.65385					TRUE
Tb927.1.1340	Tb927.1.1340	Tb927.1.1340	FG-GAP repeat protein, putative,intergrin alpha chain protein, putative	38.3695	24.4878	1.56688	11.8796	0.98	0.634855					TRUE
Tb927.1.1350	Tb927.1.1350	Tb927.1.1350	kinesin heavy chain, putative	2.9572	14.8891	0.198615	11.5794	0.761	0.635401					TRUE
Tb927.1.1380	Tb927.1.1380	Tb927.1.1380	serine/threonine protein phosphatase 2A regulatory subunit, putative	2.83914	9.92816	0.285968	12.73	0.482	0.239726					TRUE
Tb927.1.1390	Tb927.1.1390	Tb927.1.1390	hypothetical protein, conserved	42.6511	11.6037	3.67566	9.59493	0.945	0.823276					FALSE
Tb927.1.1400	Tb927.1.1400	Tb927.1.1400	hypothetical protein, conserved	45.5833	15.4442	2.95149	10.4445	1.209	2.19502					TRUE
Tb927.1.1420	Tb927.1.1420	Tb927.1.1420	hypothetical protein, conserved	14.9989	23.6177	0.635072	31.1959	0.745	1.26645					FALSE
Tb927.1.1470	Tb927.1.1470	Tb927.1.1470	hypothetical protein, conserved	2.65717	4.39555	0.604515	58.1525	0.571	1.09763					FALSE
Tb927.1.1500	Tb927.1.1500	Tb927.1.1500	hypothetical protein, conserved	0.487159	5.58951	0.0871559	44.3398	5.021	0.108475					TRUE
Tb927.1.1530	Tb927.1.1530	Tb927.1.1530	protein kinase, putative	2.07529	9.70356	0.213869	16.871	2.441	1.36798					FALSE
Tb927.1.1540	Tb927.1.1540	Tb927.1.1540	hypothetical protein, conserved	34.6587	28.6423	1.21005	9.66778	1.051	1.23387					FALSE
Tb927.1.1550	Tb927.1.1550	Tb927.1.1550	tubulin-tyrosine ligase, putative	17.506	28.744	0.609031	11.9392	1.341	0.684615					TRUE
Tb927.1.1560	Tb927.1.1560	Tb927.1.1560	vesicular-fusion protein nsf, putative,N-ethylmaleimide sensitive factor (NsF)	13.6057	41.9672	0.324198	15.9165	2.288	1.32515					FALSE
Tb927.1.1580	Tb927.1.1580	Tb927.1.1580	cytochrome c oxidase assembly factor, putative,electron transport protein SCO1/2, putative	39.6214	13.6841	2.89544	15.0531	0.63	3.19697					TRUE
Tb927.1.1600	Tb927.1.1600	Tb927.1.1600	hypothetical protein, conserved	0.930203	13.1211	0.0708937	18.4873	0.768	1.21525					FALSE
Tb927.1.1610	Tb927.1.1610	Tb927.1.1610	hypothetical protein, conserved	25.8823	35.1526	0.736285	11.6579	1.068	0.397129					TRUE
Tb927.1.1620	Tb927.1.1620	Tb927.1.1620	ATP-dependent DEAD/H RNA helicase, putative	10.0363	22.4021	0.448009	10.7458	0.647	0.976939					FALSE
Tb927.1.1630	Tb927.1.1630	Tb927.1.1630	hypothetical protein, conserved	40.2088	14.6868	2.73775	9.87907	1.561	1.31405					FALSE
Tb927.1.1640	Tb927.1.1640	Tb927.1.1640	hypothetical protein, conserved	32.687	29.5183	1.10735	10.8546	1.143	0.372414					TRUE
Tb927.1.1660	Tb927.1.1660	Tb927.1.1660	hypothetical protein, conserved	77.252	23.1149	3.34209	9.39129	1.301	0.589474					FALSE
Tb927.1.1670	Tb927.1.1670	Tb927.1.1670	hypothetical protein, conserved	4.63806	42.4046	0.109376	12.4523	0.866	2.23977					TRUE
Tb927.1.1680	Tb927.1.1680	Tb927.1.1680	hypothetical protein, conserved	119.67	30.1753	3.96583	8.64259	1.179	2.13924					FALSE
Tb927.1.1690	Tb927.1.1690	Tb927.1.1690	RNA editing endoribonuclease (KREN1)	25.4105	27.6703	0.918331	11.0509	0.811	0.26087					TRUE
Tb927.1.1700	Tb927.1.1700	Tb927.1.1700	hypothetical protein, conserved	13.4563	20.4134	0.659193	15.515	0.575	0.682403					FALSE
Tb927.1.1710	Tb927.1.1710	Tb927.1.1710	hypothetical protein, conserved	3.08717	27.2388	0.113337	16.658	0.836	0.43956					TRUE
Tb927.1.1720	Tb927.1.1720	Tb927.1.1720	hypothetical protein, conserved	64.6774	34.3196	1.88456	7.77943	1.282	1.34651					FALSE
Tb927.1.1730	Tb927.1.1730	Tb927.1.1730	hypothetical protein, conserved	16.7447	48.9762	0.341894	16.3345	0.668	0.283582					TRUE
Tb927.1.1750	Tb927.1.1750	Tb927.1.1750	hypothetical protein, conserved	12.1789	11.9127	1.02234	22.5811	1.083	0.964286					FALSE
Tb927.1.1770	Tb927.1.1770	Tb927.1.1770	glutaredoxin, putative	109.245	19.8451	5.50489	23.2922	1.177	0.352941					FALSE
Tb927.1.1790	Tb927.1.1790	Tb927.1.1790	hypothetical protein	34.1319	14.7995	2.30628	12.7666	2.122	0.89					FALSE
Tb927.1.1820	Tb927.1.1820	Tb927.1.1820	hypothetical protein, conserved	21.1825	30.2428	0.700414	15.5248	1.322	0.56338					FALSE
Tb927.1.1840	Tb927.1.1840	Tb927.1.1840	hypothetical protein, conserved	1.46571	8.99563	0.162936	17.4631	1.064	1.11434					FALSE
Tb927.1.1850	Tb927.1.1850	Tb927.1.1850	hypothetical protein, conserved	4.08673	7.67503	0.532471	38.7018	1.207	0.942308					FALSE
Tb927.1.1880	Tb927.1.1880	Tb927.1.1880	hypothetical protein, conserved	6.23837	32.0252	0.194795	12.9712	1.186	1.10671					FALSE
Tb927.1.1890	Tb927.1.1890	Tb927.1.1890	hypothetical protein, conserved	4.71378	19.5391	0.241248	16.5872	0.966	1.28776					FALSE
Tb927.1.1910	Tb927.1.1910	Tb927.1.1910	hypothetical protein, conserved	5.77716	25.1829	0.229408	11.1927	1.023	0.718724					TRUE
Tb927.1.1920	Tb927.1.1920	Tb927.1.1920	hypothetical protein, conserved	13.6913	13.0604	1.04831	11.0558	1.249	1.25128					FALSE
Tb927.1.1930	Tb927.1.1930	Tb927.1.1930	phosphatidylinositol 3-kinase, putative	0.290628	12.006	0.0242069	23.6687	0.846	0.301279	stop	-5	converge		TRUE
Tb927.1.1960	Tb927.1.1960	Tb927.1.1960	chaperone protein DNAj, putative	9.85962	32.3155	0.305105	17.6154	0.744	1.67094	stop	-4	converge		FALSE
Tb927.1.1980	Tb927.1.1980	Tb927.1.1980	hypothetical protein, conserved	48.6045	46.3942	1.04764	10.0133	1.371	2.26953	stop	-3	converge		TRUE
Tb927.1.1990	Tb927.1.1990	Tb927.1.1990	hypothetical protein, conserved	89.6349	24.0888	3.72102	9.63825	2.743	3.45238	stop	-2	converge		TRUE
Tb927.1.2110	Tb927.1.2110	Tb927.1.2110	calpain-like cysteine peptidase, putative,cysteine peptidase, Clan CA, family C2, putative	5.84808	8.01194	0.72992	20.9248	0.389	1.3599	start	_+2	diverge		FALSE
Tb927.1.2120	Tb927.1.2120	Tb927.1.2120	calpain, putative,cysteine peptidase, Clan CA, family C2, putative	2.01023	18.1166	0.110961	25.7346	1.04	0.941176	start	_+3	diverge		FALSE
Tb927.1.2150	Tb927.1.2150	Tb927.1.2150	calpain-like protein fragment, putative,calpain-like cysteine peptidase, Clan CA, family C2	16.6699	3.25596	5.1198	25.3205	2.429	1.27358					FALSE
Tb927.1.2160	Tb927.1.2160	Tb927.1.2160	calpain-like protein fragment, putative	8.4931	1.55442	5.46382	21.7678	3.101	3.64516					TRUE
Tb927.1.2190	Tb927.1.2190	Tb927.1.2190	hypothetical protein, conserved	1.75767	17.4663	0.100632	15.1308	0.926	0.27135					TRUE
Tb927.1.2200	Tb927.1.2200	Tb927.1.2200	hypothetical protein,zinc finger protein family member, putative (ZC3H4)	11.6655	7.42189	1.57177	19.5115	4.499	0.358491					TRUE
Tb927.1.2210	Tb927.1.2210	Tb927.1.2210	hypothetical protein, conserved	103.152	32.5181	3.17216	15.1855	0.536	1.69318					FALSE
Tb927.1.2320	Tb927.1.2320	Tb927.1.2320	hypothetical protein, conserved	71.8371	23.1933	3.09732	10.7054	1.387	1.3871					FALSE
Tb927.1.2420	Tb927.1.2420	Tb927.1.2420	hypothetical protein	1.00371	29.8291	0.0336485	-61.2427	1.239	0.770833					FALSE
Tb927.1.2570	Tb927.1.2570	Tb927.1.2570	coatomer beta subunit (beta-coP)	7.75338	89.0706	0.0870475	19.104	1.35	0.134228					TRUE
Tb927.1.2580	Tb927.1.2580	Tb927.1.2580	RNasePH-like protein,exosome-associated protein 1,Rrp42 homologue (TbEAP1)	182.186	56.4429	3.2278	11.7047	0.987	0.217009					TRUE
Tb927.1.2600	Tb927.1.2600	Tb927.1.2600	pumilio/PUF RNA binding protein 9 (PUF9)	1.81149	10.9673	0.165171	56.3535	0.78	0.147147					TRUE
Tb927.1.2640	Tb927.1.2640	Tb927.1.2640	hypothetical protein, conserved	26.625	6.11513	4.35395	19.3742	0.965	0.0939227					TRUE
Tb927.1.2670	Tb927.1.2670	Tb927.1.2670	flagellar protein PF16	35.6029	82.1182	0.433556	31.1555	0.929	0.0107527					TRUE
Tb927.1.2700	Tb927.1.2700	Tb927.1.2700	hypothetical protein, conserved	87.9254	21.228	4.14196	10.077	0.527	2.36076					TRUE
Tb927.1.2710	Tb927.1.2710	Tb927.1.2710	hypothetical protein, conserved	5.62472	7.49323	0.75064	12.5497	0.685	2.3626					TRUE
Tb927.1.2730	Tb927.1.2730	Tb927.1.2730	hypothetical protein, conserved	70.8858	42.2671	1.67709	13.8222	0.724	1.83696					TRUE
Tb927.1.2740	Tb927.1.2740	Tb927.1.2740	lipase-like protein, putative	45.1462	30.8382	1.46397	19.2518	1.259	0.498534					TRUE
Tb927.1.2750	Tb927.1.2750	Tb927.1.2750	hypothetical protein, conserved	188.448	66.8298	2.81982	19.2709	0.793	1.30806					FALSE
Tb927.1.2760	Tb927.1.2760	Tb927.1.2760	hypothetical protein	79.4777	26.3396	3.01742	19.8664	1.119	0.16129					FALSE
Tb927.1.2770	Tb927.1.2770	Tb927.1.2770	hypothetical protein, conserved	48.6272	18.7038	2.59985	11.5547	1.524	0					TRUE
Tb927.1.2820	Tb927.1.2820	Tb927.1.2820	pteridine transporter, putative	257.252	104.874	2.45297	21.2399	0.246	2.67041	start	_+3	diverge		TRUE
Tb927.1.2970	Tb927.1.2970	Tb927.1.2970	hypothetical protein, conserved	25.1135	31.4498	0.798525	10.5539	1.436	0	start	_+1	diverge		TRUE
Tb927.1.2980	Tb927.1.2980	Tb927.1.2980	hypothetical protein, conserved	10.9375	21.2063	0.515768	15.9101	1.066	0.657593	start	_+2	diverge		TRUE
Tb927.1.2985	Tb927.1.2985	Tb927.1.2985	hypothetical protein, conserved	129.939	35.9317	3.61629	28.0231	1.375	0.662162	start	_+3	diverge		FALSE
Tb927.1.2990	Tb927.1.2990	Tb927.1.2990	hypothetical protein, conserved	9.33104	21.6426	0.431142	16.3749	1.008	0.843583					TRUE
Tb927.1.3000	Tb927.1.3000	Tb927.1.3000	aminoacylase, putative,N-acyl-L-amino acid amidohydrolase, putative	128.823	57.9005	2.2249	10.109	1.326	1.25153					FALSE
Tb927.1.3010	Tb927.1.3010	Tb927.1.3010	mRNA processing protein, putative	80.5669	27.1802	2.96417	12.2874	1.092	1.01786					FALSE
Tb927.1.3030	Tb927.1.3030	Tb927.1.3030	KREL2 (KREL2)	72.2002	51.9818	1.38895	17.1336	0.826	2.36424					TRUE
Tb927.1.3040	Tb927.1.3040	Tb927.1.3040	hypothetical protein, conserved	84.7597	30.9313	2.74026	11.5441	0.606	1.23684					FALSE
Tb927.1.3050	Tb927.1.3050	Tb927.1.3050	hypothetical protein, conserved	65.0817	49.6762	1.31012	10.7506	0.681	2.38622					TRUE
Tb927.1.3070	Tb927.1.3070	Tb927.1.3070	hypothetical protein, conserved	39.2529	73.1303	0.536753	27.8638	0.56	2.38323					TRUE
Tb927.1.3110	Tb927.1.3110	Tb927.1.3110	soluble N-ethylmaleimide sensitive factor (NSF) attachment protein, putative	73.2874	54.7296	1.33908	10.6284	1.236	2.92045					TRUE
Tb927.1.3120	Tb927.1.3120	Tb927.1.3120	separase, putative,cysteine peptidase, Clan CD, family C50, putative	13.6582	15.2053	0.898257	20.8262	0.97	1.83944					TRUE
Tb927.1.3130	Tb927.1.3130	Tb927.1.3130	protein kinase, putative	52.7794	36.9946	1.42668	12.5137	1.11	3.45652					TRUE
Tb927.1.3150	Tb927.1.3150	Tb927.1.3150	hypothetical protein, conserved	61.1861	47.2085	1.29608	14.1868	0.959	0.752381					FALSE
Tb927.1.3170	Tb927.1.3170	Tb927.1.3170	hypothetical protein, conserved	65.9092	38.2079	1.72502	12.4652	0.789	0.0779817					TRUE
Tb927.1.3200	Tb927.1.3200	Tb927.1.3200	phosphatase-like protein, putative	70.6559	49.9123	1.4156	27.9569	0.722	0.285714					TRUE
Tb927.1.3220	Tb927.1.3220	Tb927.1.3220	GTPase activating protein of Rab-like GTPase, putative	19.4078	23.9373	0.810777	9.83251	0.687	1.225					FALSE
Tb927.1.3230	Tb927.1.3230	Tb927.1.3230	cell division cycle protein, putative	61.3138	30.2654	2.02587	11.0066	0.79	2.0602					TRUE
Tb927.1.3250	Tb927.1.3250	Tb927.1.3250	hypothetical protein, conserved	1.42371	19.4514	0.0731929	19.5721	0.956	0.255556					TRUE
Tb927.1.3260	Tb927.1.3260	Tb927.1.3260	hypothetical protein, conserved	2.93612	28.0236	0.104773	16.6483	1.033	1.12755					FALSE
Tb927.1.3270	Tb927.1.3270	Tb927.1.3270	hypothetical protein, conserved	10.6161	27.2781	0.389178	13.4798	0.93	1.04234					FALSE
Tb927.1.3280	Tb927.1.3280	Tb927.1.3280	septum formation protein MAF homologue, putative	63.7743	27.4512	2.32319	12.6978	1.187	0.460784	stop	-5	converge		TRUE
Tb927.1.3290	Tb927.1.3290	Tb927.1.3290	hypothetical protein, conserved	9.69766	34.1363	0.284087	12.6057	0.995	1.13901	stop	-4	converge		FALSE
Tb927.1.3300	Tb927.1.3300	Tb927.1.3300	myotubularin, putative,zinc-binding phosphatase, putative	8.70357	25.108	0.346645	16.178	1.205	1.82189	stop	-3	converge		TRUE
Tb927.1.3310	Tb927.1.3310	Tb927.1.3310	hypothetical protein, conserved	61.7908	30.1106	2.05212	28.2595	0.736	0.97006	stop	-2	converge		FALSE
Tb927.1.3350	Tb927.1.3350	Tb927.1.3350	hypothetical protein	2.52939	0.454511	5.56507	#N/A	2.198	2.56287	stop	-1	converge		TRUE
Tb927.1.3390	Tb927.1.3390	Tb927.1.3390	hypothetical protein, conserved	185.275	32.1035	5.77117	23.1994	1.219	1.75	stop	-1	converge		FALSE
Tb927.1.3400	Tb927.1.3400	Tb927.1.3400	hypothetical protein, conserved	99.93	31.637	3.15864	9.68757	1.479	0.459259	stop	-2	converge		TRUE
Tb927.1.3410	Tb927.1.3410	Tb927.1.3410	hypothetical protein, conserved	19.984	14.0161	1.42579	10.4175	1.114	1.17825	stop	-3	converge		FALSE
Tb927.1.3450	Tb927.1.3450	Tb927.1.3450	hypothetical protein, conserved	10.6793	30.7089	0.347759	20.9985	0.75	1.21823	stop	-4	converge		FALSE
Tb927.1.3550	Tb927.1.3550	Tb927.1.3550	hypothetical protein	13.1204	7.77177	1.68821	24.4645	2.594	0.725888	start	_+2	diverge		TRUE
Tb927.1.3560	Tb927.1.3560	Tb927.1.3560	hypothetical protein, conserved	23.9559	16.1699	1.48151	23.0664	1.088	1.09434	start	_+1	diverge		FALSE
Tb927.1.3810	Tb927.1.3810	Tb927.1.3810	hypothetical protein, conserved	87.4197	38.179	2.28973	10.7862	0.635	0	start	_+1	diverge		TRUE
Tb927.1.3820	Tb927.1.3820	Tb927.1.3820	ATP synthase subunit, putative	286.224	115.516	2.47778	20.2658	1.894	0	start	_+2	diverge		TRUE
Tb927.1.3830	Tb927.1.3830	Tb927.1.3830	glucose-6-phosphate isomerase, glycosomal (PGI)	158.324	148.771	1.06421	53.435	3.99	0.543568	start	_+3	diverge		TRUE
Tb927.1.3840	Tb927.1.3840	Tb927.1.3840	hypothetical protein, conserved	21.6165	18.1639	1.19008	11.719	1.544	1.56422					FALSE
Tb927.1.3850	Tb927.1.3850	Tb927.1.3850	hypothetical protein, conserved	418.131	318.63	1.31228	12620.6	1.289	#N/A					#N/A
Tb927.1.3860	Tb927.1.3860	Tb927.1.3860	hypothetical protein, conserved	30.2758	25.7266	1.17683	20.8901	0.813	0.715347					TRUE
Tb927.1.3880	Tb927.1.3880	Tb927.1.3880	hypothetical protein, conserved	2.69427	11.4255	0.235813	22.4511	0.821	2.04618					TRUE
Tb927.1.3890	Tb927.1.3890	Tb927.1.3890	hypothetical protein	4.83813	17.4919	0.276592	16.9825	0.83	0.352941					TRUE
Tb927.1.3910	Tb927.1.3910	Tb927.1.3910	hypothetical protein, conserved	30.6605	45.1051	0.679756	11.0185	0.746	1.26183					FALSE
Tb927.1.3940	Tb927.1.3940	Tb927.1.3940	hypothetical protein, conserved	23.7131	35.1478	0.674669	14.8509	0.755	2.11471					TRUE
Tb927.1.3950	Tb927.1.3950	Tb927.1.3950	D-alanine aminotransferase (ALAT)	43.9588	103.553	0.424504	41.8757	1.175	3.62824					TRUE
Tb927.1.4010	Tb927.1.4010	Tb927.1.4010	hypothetical protein, conserved	1.11836	5.60147	0.199654	16.4548	0.512	0.712851					TRUE
Tb927.1.4020	Tb927.1.4020	Tb927.1.4020	hypothetical protein	0.758964	0.850971	0.89188	16.1905	0.831	1.01449					FALSE
Tb927.1.4040	Tb927.1.4040	Tb927.1.4040	hypothetical protein, conserved	4.99295	7.78575	0.641293	19.8176	1.328	0.306709					TRUE
Tb927.1.4050	Tb927.1.4050	Tb927.1.4050	protein phosphatase with EF-Hand domains (PPEF),ser/thr protein phosphatase, putative	5.36767	26.7868	0.200385	14.962	0.671	0.986784					FALSE
Tb927.1.4100	Tb927.1.4100	Tb927.1.4100	cytochrome oxidase subunit IV (COXIV)	30.3834	25.9148	1.17244	14.4751	0.202	1.25781					FALSE
Tb927.1.4140	Tb927.1.4140	Tb927.1.4140	hypothetical protein, conserved	53.6922	25.7946	2.08153	9.4308	1.053	1.89474					FALSE
Tb927.1.4160	Tb927.1.4160	Tb927.1.4160	hypothetical protein, conserved	71.6381	35.4961	2.0182	17.9945	0.932	2.52					FALSE
Tb927.1.4220	Tb927.1.4220	Tb927.1.4220	hypothetical protein, conserved	40.2036	23.6613	1.69913	16.961	0.828	0.79878					FALSE
Tb927.1.4230	Tb927.1.4230	Tb927.1.4230	hypothetical protein, conserved	26.1785	29.4842	0.887882	13.8953	1.094	3.60914					TRUE
Tb927.1.4250	Tb927.1.4250	Tb927.1.4250	hypothetical protein, conserved	18.3905	16.3296	1.12621	12.1111	0.677	3.16579					TRUE
Tb927.1.4280	Tb927.1.4280	Tb927.1.4280	hypothetical protein, conserved	2.06316	14.2574	0.144708	18.0951	0.833	1.8323					TRUE
Tb927.1.4300	Tb927.1.4300	Tb927.1.4300	chaperone protein DNAj, putative	4.79793	7.81774	0.613723	36.0033	0.911	5.34595					TRUE
Tb927.1.4310	Tb927.1.4310	Tb927.1.4310	hypothetical protein, conserved	0.310622	23.5953	0.0131646	53.1998	0.965	0.120706					TRUE
Tb927.1.4340	Tb927.1.4340	Tb927.1.4340	hypothetical protein, conserved	22.2562	26.6207	0.836049	16.2102	1.051	1.38772					FALSE
Tb927.1.4370	Tb927.1.4370	Tb927.1.4370	hypothetical protein, conserved	27.8424	31.6929	0.878503	17.6785	1.155	1.40433					FALSE
Tb927.1.4380	Tb927.1.4380	Tb927.1.4380	hypothetical protein, conserved	27.4565	43.0548	0.637711	10.951	1.163	0.221402					TRUE
Tb927.1.4400	Tb927.1.4400	Tb927.1.4400	hypothetical protein, conserved	57.2419	31.7545	1.80264	16.4576	1.051	0.856164					FALSE
Tb927.1.4410	Tb927.1.4410	Tb927.1.4410	hypothetical protein, conserved	12.3419	15.2862	0.807389	-132.776	1.208	0.837535					FALSE
Tb927.1.4420	Tb927.1.4420	Tb927.1.4420	ABC transporter, putative	4.99314	15.8929	0.314175	13.0127	0.404	1.21084					FALSE
Tb927.1.4450	Tb927.1.4450	Tb927.1.4450	hypothetical protein, conserved	5.9678	18.7911	0.317587	12.6561	0.719	1.62316					FALSE
Tb927.1.4470	Tb927.1.4470	Tb927.1.4470	hypothetical protein, conserved	60.965	32.469	1.87764	9.50884	0.959	0.548544					TRUE
Tb927.1.4480	Tb927.1.4480	Tb927.1.4480	hypothetical protein, conserved	1.95531	18.5134	0.105616	19.7135	0.602	0.899485					FALSE
Tb927.1.4490	Tb927.1.4490	Tb927.1.4490	acetyltransferase, putative	37.2399	51.5171	0.722865	53.6984	1.474	1.03937					FALSE
Tb927.1.4500	Tb927.1.4500	Tb927.1.4500	hypothetical protein, conserved	78.4806	48.4595	1.61951	48.131	0.998	3.98					TRUE
Tb927.1.4520	Tb927.1.4520	Tb927.1.4520	hypothetical protein, conserved	3.58167	18.7194	0.191334	11.863	1.796	1.18625					FALSE
Tb927.1.4680	Tb927.1.4680	Tb927.1.4680	hypothetical protein, conserved	57.8453	24.7544	2.33677	11.0543	0.578	0.921569					FALSE
Tb927.1.4690	Tb927.1.4690	Tb927.1.4690	arginine N-methyltransferase (PRMT1)	51.4998	52.8639	0.974195	39.6361	0.658	1.33153					FALSE
Tb927.1.4700	Tb927.1.4700	Tb927.1.4700	hypothetical protein, conserved	37.5842	13.5477	2.77421	14.9934	0.694	3.54762					TRUE
Tb927.1.4710	Tb927.1.4710	Tb927.1.4710	hypothetical protein, conserved	101.001	23.7024	4.26119	15.3655	1.741	0.171875					TRUE
Tb927.1.4720	Tb927.1.4720	Tb927.1.4720	hypothetical protein, conserved	17.6598	31.8121	0.555127	10.3224	0.78	1.45474					FALSE
Tb927.1.4730	Tb927.1.4730	Tb927.1.4730	hypothetical protein, conserved	113.47	37.3202	3.04045	9.31153	1.09	0.261538					TRUE
Tb927.1.4740	Tb927.1.4740	Tb927.1.4740	hypothetical protein, conserved	2.1004	24.7422	0.0848912	9.40753	1.065	1.10518					FALSE
Tb927.1.4760	Tb927.1.4760	Tb927.1.4760	hypothetical protein, conserved	6.81891	28.8885	0.236042	10.3918	1.047	1.01631	stop	-5	stop/start		FALSE
Tb927.1.4780	Tb927.1.4780	Tb927.1.4780	serine peptidase, putative,serine peptidase, Clan SC, Family S9D	12.305	22.0125	0.559003	13.2933	0.69	1.12444	stop	-4	stop/start		FALSE
Tb927.1.4800	Tb927.1.4800	Tb927.1.4800	hypothetical protein, conserved	38.7301	20.8491	1.85763	12.4472	0.74	0.486998	stop	-3	stop/start		TRUE
Tb927.1.4830	Tb927.1.4830	Tb927.1.4830	phospholipase A1 (PLA1)	34.5922	20.4185	1.69416	23.5617	0.985	0.951807	stop	-2	stop/start		FALSE
Tb927.1.4970	Tb927.1.4970	Tb927.1.4970	hypothetical protein	0.72298	5.39137	0.1341	25.8202	1.202	0	start	_+1	stop/start		TRUE
Tb927.1.5000	Tb927.1.5000	Tb927.1.5000	hypothetical protein, conserved	39.5883	24.3017	1.62903	9.85024	0.65	0.254237	start	_+2	stop/start		TRUE
Tb927.1.5180	Tb927.1.5180	Tb927.1.5180	hypothetical protein	14.3692	21.9647	0.654196	14.392	BF Only	0					FALSE
Tb927.1.560	Tb927.1.0560	Tb927.1.560	hypothetical protein, conserved	54.904	31.7553	1.72897	9.60411	0.714	#N/A	stop	-3	converge		TRUE
Tb927.1.570	Tb927.1.0570	Tb927.1.570	Histone-lysine N-methyltransferase, H3 lysine-76 specific (DOT1B)	98.7783	46.3139	2.1328	9.95315	0.626	#N/A	stop	-4	converge		FALSE
Tb927.1.580	Tb927.1.0580	Tb927.1.580	phosphate-repressible phosphate permease, putative	39.1983	42.3625	0.925307	15.0901	0.375	#N/A	stop	-5	converge		FALSE
Tb927.1.610	Tb927.1.0610	Tb927.1.610	hypothetical protein, conserved	24.1772	26.6055	0.90873	12.8072	1.482	#N/A					TRUE
Tb927.1.630	Tb927.1.0630	Tb927.1.630	anti-silencing protein ASF 1 like protein, putative	63.0043	30.1656	2.08862	21.1293	0.914	#N/A					TRUE
Tb927.1.650	Tb927.1.0650	Tb927.1.650	hypothetical protein, conserved	113.982	27.7194	4.11198	8.0415	1.8	#N/A					TRUE
Tb927.1.670	Tb927.1.0670	Tb927.1.670	hypothetical protein, conserved	30.4415	21.0034	1.44936	11.0444	0.451	#N/A					TRUE
Tb927.1.690	Tb927.1.0690	Tb927.1.690	hypothetical protein, conserved	68.1839	20.2474	3.36754	10.0734	0.663	#N/A					FALSE
Tb927.1.730	Tb927.1.0730	Tb927.1.730	hypothetical protein, conserved	44.1823	40.5452	1.08971	11.4238	0.599	#N/A					TRUE
Tb927.1.740	Tb927.1.0740	Tb927.1.740	hypothetical protein, conserved	119.666	34.2357	3.49535	12.763	0.952	#N/A					TRUE
Tb927.1.760	Tb927.1.0760	Tb927.1.760	hypothetical protein, conserved	8.72234	16.1609	0.539717	12.7191	1.131	#N/A					TRUE
Tb927.1.780	Tb927.1.0780	Tb927.1.780	hypothetical protein, conserved	39.3905	42.9168	0.917834	9.07771	1.448	#N/A					TRUE
Tb927.1.790	Tb927.1.0790	Tb927.1.790	hypothetical protein, conserved	22.0291	17.9143	1.22969	13.1737	0.649	#N/A					FALSE
Tb927.1.820	Tb927.1.0820	Tb927.1.820	hypothetical protein, conserved	38.7437	24.3785	1.58925	10.47	0.893	#N/A					FALSE
Tb927.1.830	Tb927.1.0830	Tb927.1.830	hypothetical protein, conserved	36.5597	28.3375	1.29015	10.189	0.866	#N/A					FALSE
Tb927.1.840	Tb927.1.0840	Tb927.1.840	hypothetical protein, conserved	90.3085	22.1429	4.07843	12.0732	1.532	#N/A					FALSE
Tb927.1.860	Tb927.1.0860	Tb927.1.860	hypothetical protein, conserved	93.6855	90.8741	1.03094	30.9776	0.787	#N/A					FALSE
Tb927.1.870	Tb927.1.0870	Tb927.1.870	deoxyhypusine synthase, putative	61.2486	36.4383	1.68088	20.8301	0.769	#N/A					FALSE
Tb927.1.880	Tb927.1.0880	Tb927.1.880	hypothetical protein, conserved	0.177407	9.79309	0.0181156	28.6141	0.387	#N/A	start	_+3	diverge		TRUE
Tb927.1.890	Tb927.1.0890	Tb927.1.890	hypothetical protein, conserved	42.9664	20.093	2.13837	25.2396	1.227	#N/A	start	_+2	diverge		TRUE
Tb927.1.990	Tb927.1.0990	Tb927.1.990	hypothetical protein, conserved	25.5983	28.6492	0.893509	15.8484	2.039	#N/A	start	_+1	diverge		TRUE
Tb927.10.1000	Tb927.10.01000	Tb927.10.1000	hypothetical protein	53.3552	7.56991	7.04833	20.9456	0.841	#N/A	stop	-2	converge		FALSE
Tb927.10.10000	Tb927.10.10000	Tb927.10.10000	hypothetical protein, conserved	24.5122	45.8046	0.535147	35.9752	0.794	0.468085					TRUE
Tb927.10.10010	Tb927.10.10010	Tb927.10.10010	60S acidic ribosomal protein, putative	33.6989	76.2959	0.441687	13.6509	0.701	0.601852					FALSE
Tb927.10.10020	Tb927.10.10020	Tb927.10.10020	hypothetical protein, conserved	5.6418	22.9418	0.245918	15.2636	0.86	0.264151					TRUE
Tb927.10.10030	Tb927.10.10030	Tb927.10.10030	hypothetical protein, conserved	115.057	58.0208	1.98304	14.4245	1.202	1.06579					FALSE
Tb927.10.10050	Tb927.10.10050	Tb927.10.10050	hypothetical protein, conserved	0.572974	21.8434	0.026231	52.8578	0.833	0.850575					FALSE
Tb927.10.10070	Tb927.10.10070	Tb927.10.10070	hypothetical protein, conserved	17.2732	17.5195	0.985939	9.5635	0.951	1.05534					FALSE
Tb927.10.10080	Tb927.10.10080	Tb927.10.10080	hypothetical protein, conserved	51.683	43.6863	1.18305	10.1464	0.919	1.3125					FALSE
Tb927.10.10090	Tb927.10.10090	Tb927.10.10090	hypothetical protein, conserved	10.3446	32.5338	0.317965	13.0107	0.765	3.19576					TRUE
Tb927.10.10100	Tb927.10.10100	Tb927.10.10100	hypothetical protein, conserved	4.7744	21.5407	0.221646	13.7414	1.012	3.13043					TRUE
Tb927.10.10110	Tb927.10.10110	Tb927.10.10110	hypothetical protein, conserved	115.305	36.3377	3.17314	9.18295	1.192	3.112					TRUE
Tb927.10.10120	Tb927.10.10120	Tb927.10.10120	hypothetical protein, conserved	48.0898	43.6068	1.10281	8.13267	0.819	1.48858					FALSE
Tb927.10.10130	Tb927.10.10130	Tb927.10.10130	hypothetical protein, conserved	53.9169	50.6847	1.06377	9.48202	0.91	0.953488					FALSE
Tb927.10.10140	Tb927.10.10140	Tb927.10.10140	paraflagellar rod component, putative (PFC19)	147.06	246.954	0.595496	67.2901	1.796	0					TRUE
Tb927.10.10150	Tb927.10.10150	Tb927.10.10150	hypothetical protein, conserved	12.029	30.982	0.388256	12.7619	1.001	0.353712					TRUE
Tb927.10.10170	Tb927.10.10170	Tb927.10.10170	hypothetical protein, conserved,predicted WD40 repeat protein	93.1608	41.2437	2.25879	8.66271	0.983	0.721254	stop	-4	converge	pol I	TRUE
Tb927.10.10180	Tb927.10.10180	Tb927.10.10180	hypothetical protein, conserved	69.2987	32.0145	2.16461	8.46803	0.834	1.11152	stop	-3	converge	pol I	FALSE
Tb927.10.10190	Tb927.10.10190	Tb927.10.10190	hypothetical protein, conserved (GU1)	7.14375	40.5499	0.176172	12.3893	1.13	2.12226	stop	-2	converge	pol I	TRUE
Tb927.10.1020	Tb927.10.01020	Tb927.10.1020	hypothetical protein	0.727556	0.809546	0.898722	#N/A	BF Only	#N/A	stop	-1	converge		FALSE
Tb927.10.10200	Tb927.10.10200	Tb927.10.10200	hypothetical protein, conserved (GU2)	61.9461	29.6974	2.08591	16.4605	1.543	3.84677	stop	-1	converge	pol I	TRUE
Tb927.10.10210	Tb927.10.10210	Tb927.10.10210	procyclin-associated gene 4 (PAG4) protein (PAG4)	80.6689	2.57426	31.3367	70.3772	0.22	0.323024	pol I				TRUE
Tb927.10.10220	Tb927.10.10220	Tb927.10.10220	procyclin-associated gene 2 (PAG2) protein (PAG2)	108.145	1.8914	57.1773	105.299	0.274	1.75455	pol I				TRUE
Tb927.10.10300	Tb927.10.10300	Tb927.10.10300	hypothetical protein, conserved	39.0745	21.9327	1.78156	10.9067	0.845	0.751055	stop	-3	stop/start	pol I	FALSE
Tb927.10.10310	Tb927.10.10310	Tb927.10.10310	hypothetical protein, conserved	56.4362	25.7795	2.18919	10.2481	0.532	0.484076	stop	-4	stop/start	pol I	TRUE
Tb927.10.10320	Tb927.10.10320	Tb927.10.10320	dynein light chain, putative,dynein Tctex1 family, putative	328.331	105.018	3.12643	28.6176	1.449	12.037	stop	-5	stop/start	pol I	TRUE
Tb927.10.10330	Tb927.10.10330	Tb927.10.10330	hypothetical protein, conserved	40.3781	40.7844	0.990038	10.2875	1.096	0.948837					FALSE
Tb927.10.10340	Tb927.10.10340	Tb927.10.10340	structural maintenance of chromosome 2, putative (SMC2)	1.20854	34.6641	0.0348644	18.5182	0.859	0.144					TRUE
Tb927.10.10350	Tb927.10.10350	Tb927.10.10350	protein kinase, putative	8.4016	22.2174	0.378154	14.4592	0.923	1.90698					TRUE
Tb927.10.10370	Tb927.10.10370	Tb927.10.10370	hypothetical protein, conserved	236.589	220.558	1.07268	18.3773	0.742	#N/A					#N/A
Tb927.10.10380	Tb927.10.10380	Tb927.10.10380	ATP-dependent DEAD/H RNA helicase, putative	37.0276	50.2808	0.736415	10.2457	1.307	1.14338					FALSE
Tb927.10.10390	Tb927.10.10390	Tb927.10.10390	trypanothione reductase	196.119	145.386	1.34896	39.4664	1.082	0.133333					TRUE
Tb927.10.10400	Tb927.10.10400	Tb927.10.10400	hypothetical protein, conserved	100.093	40.314	2.48284	10.4977	1.215	0.448718					TRUE
Tb927.10.10410	Tb927.10.10410	Tb927.10.10410	minichromosome maintenance (MCM) complex subunit, putative,minichromosome maintenance protein-like protein	72.7855	34.8965	2.08576	8.93113	0.878	3.77011					TRUE
Tb927.10.10420	Tb927.10.10420	Tb927.10.10420	monothiol glutaredoxin, putative	229.433	37.0941	6.18515	7.83176	0.562	0.470588					FALSE
Tb927.10.10430	Tb927.10.10430	Tb927.10.10430	hypothetical protein, conserved	91.7814	17.7024	5.18469	11.0132	0.966	0.816514					FALSE
Tb927.10.10440	Tb927.10.10440	Tb927.10.10440	mitochondrial carrier protein, putative	33.4356	18.4158	1.81559	12.6502	0.997	3.01626					TRUE
Tb927.10.1060	Tb927.10.01060	Tb927.10.1060	T-complex protein 1, delta subunit, putative (TCP-1-delta)	10.5866	184.146	0.0574901	76.4195	1.394	#N/A	stop	-4	converge		TRUE
Tb927.10.10600	Tb927.10.10600	Tb927.10.10600	ARP2/3 complex 16kDa subunit, putative,ARP2/3 complex subunit, putative	47.4931	11.6073	4.09165	185.897	0.933	0.205128					TRUE
Tb927.10.10610	Tb927.10.10610	Tb927.10.10610	protein tyrosine phosphatase, putative	44.1406	67.8245	0.650806	54.8624	0.725	1.62646					FALSE
Tb927.10.10620	Tb927.10.10620	Tb927.10.10620	hypothetical protein, conserved	85.6085	44.792	1.91124	11.4434	1.23	0.0102564					TRUE
Tb927.10.10630	Tb927.10.10630	Tb927.10.10630	hypothetical protein, conserved	38.6783	20.6621	1.87194	10.6926	1.361	2.02273					FALSE
Tb927.10.10640	Tb927.10.10640	Tb927.10.10640	hypothetical protein, conserved	173.131	44.7556	3.86837	10.1886	0.943	0					FALSE
Tb927.10.10650	Tb927.10.10650	Tb927.10.10650	iron-containing hydrogenase, putative	48.3219	29.7413	1.62474	15.5538	1.006	0.677291					TRUE
Tb927.10.10670	Tb927.10.10670	Tb927.10.10670	kinetoplastid-specific dual specificity phosphatase, putative	56.9544	31.1414	1.8289	12.0527	1.701	0.9					FALSE
Tb927.10.10680	Tb927.10.10680	Tb927.10.10680	hypothetical protein, conserved	21.7523	14.9405	1.45593	14.514	1.038	1.36607					FALSE
Tb927.10.10690	Tb927.10.10690	Tb927.10.10690	hypothetical protein, conserved	13.3895	33.2391	0.402824	11.6421	1.04	3					TRUE
Tb927.10.1070	Tb927.10.01070	Tb927.10.1070	cell division protein kinase 2 homolog 1,cdc2- like protein kinase (CRK1)	45.9885	52.1145	0.88245	8.16737	1.007	#N/A	stop	-5	converge		TRUE
Tb927.10.10700	Tb927.10.10700	Tb927.10.10700	splicing factor Prp31	34.7562	44.8025	0.775766	8.68747	1.284	0					TRUE
Tb927.10.10710	Tb927.10.10710	Tb927.10.10710	hypothetical protein, conserved	107.744	38.5105	2.79777	11.5062	0.77	1.48553					FALSE
Tb927.10.10720	Tb927.10.10720	Tb927.10.10720	hypothetical protein, conserved	170.355	62.1239	2.74217	8.69515	1.156	2.47244					TRUE
Tb927.10.10730	Tb927.10.10730	Tb927.10.10730	hypothetical protein	22.4648	14.901	1.50761	20.7826	0.547	2.27919					TRUE
Tb927.10.10740	Tb927.10.10740	Tb927.10.10740	hypothetical protein, conserved	19.88	7.62828	2.60609	15.929	0.79	0.86747					FALSE
Tb927.10.10750	Tb927.10.10750	Tb927.10.10750	zinc carboxypeptidase, putative,metallo- peptidase, Clan MC, Family M14	14.0025	26.3211	0.53199	13.8054	0.821	1.95026					TRUE
Tb927.10.10770	Tb927.10.10770	Tb927.10.10770	hypothetical protein, conserved	105.094	73.4935	1.42998	31.0136	1.165	3.47401					TRUE
Tb927.10.10780	Tb927.10.10780	Tb927.10.10780	hypothetical protein, conserved	128.321	30.8438	4.16034	9.88382	1.26	2.4878					TRUE
Tb927.10.10800	Tb927.10.10800	Tb927.10.10800	hypothetical protein, conserved	44.316	21.2724	2.08326	12.2203	0.526	1.8931					TRUE
Tb927.10.10820	Tb927.10.10820	Tb927.10.10820	hypothetical protein, conserved	92.7704	41.2821	2.24723	10.2243	0.539	1.47115					FALSE
Tb927.10.10830	Tb927.10.10830	Tb927.10.10830	HNRNPA (HNRNPA)	106.262	16.6989	6.36338	10.9534	0.376	0.5	start	_+3	diverge	tRNA	FALSE
Tb927.10.10840	Tb927.10.10840	Tb927.10.10840	hypothetical protein, conserved	50.7301	24.4078	2.07844	12.4073	0.855	1.70673	start	_+2	diverge	tRNA	FALSE
Tb927.10.10850	Tb927.10.10850	Tb927.10.10850	argonaute-like protein (AGO1)	26.5305	36.545	0.725969	18.7321	0.666	2.56699	start	_+1	diverge	tRNA	TRUE
Tb927.10.10870	Tb927.10.10870	Tb927.10.10870	protein kinase, putative	24.5428	12.8348	1.91221	11.3963	1.094	0.923767	stop	-1	converge	tRNA	FALSE
Tb927.10.10880	Tb927.10.10880	Tb927.10.10880	ATP-binding cassette protein, putative,ABC transporter, putative,ATPase, putative	11.2437	57.4648	0.195662	23.0907	0.983	0	stop	-2	converge	tRNA	TRUE
Tb927.10.1090	Tb927.10.01090	Tb927.10.1090	40S ribosomal protein S23, putative (RPS23)	2155.46	1897.51	1.13594	-339.296	1.034	#N/A					#N/A
Tb927.10.10980	Tb927.10.10980	Tb927.10.10980	heat shock protein 83,heat shock protein	383.624	835.091	0.45938	17.1514	0.348	0.258783					TRUE
Tb927.10.10990	Tb927.10.10990	Tb927.10.10990	hypothetical protein, conserved,predicted WD40 repeat protein	10.5043	35.4155	0.296602	12.5844	0.622	2.11538					TRUE
Tb927.10.11000	Tb927.10.11000	Tb927.10.11000	hypothetical protein, conserved	103.579	45.6138	2.27077	10.7797	0.693	1.11429					FALSE
Tb927.10.11010	Tb927.10.11010	Tb927.10.11010	hypothetical protein, conserved	50.1897	32.912	1.52497	11.0934	1.513	1.52416					FALSE
Tb927.10.11020	Tb927.10.11020	Tb927.10.11020	DNA mismatch repair protein, putative,MSH2 (MSH2)	22.7668	39.7183	0.573208	15.3438	0.558	1.31868					FALSE
Tb927.10.11030	Tb927.10.11030	Tb927.10.11030	hypothetical protein, conserved	209.214	169.228	1.23629	46.7891	0.671	0.235294					FALSE
Tb927.10.11040	Tb927.10.11040	Tb927.10.11040	hypothetical protein, conserved	22.5272	16.1293	1.39666	15.3676	0.845	1.12304					FALSE
Tb927.10.11050	Tb927.10.11050	Tb927.10.11050	hypothetical protein, conserved	94.3871	26.7309	3.53101	9.12286	0.95	0.989474					FALSE
Tb927.10.11060	Tb927.10.11060	Tb927.10.11060	hypothetical protein, conserved	272.133	66.1397	4.11451	8.97368	0.669	0					TRUE
Tb927.10.11070	Tb927.10.11070	Tb927.10.11070	hypothetical protein, conserved	52.9268	19.7145	2.68467	10.1339	1.066	1.23453					FALSE
Tb927.10.11090	Tb927.10.11090	Tb927.10.11090	hypothetical protein, conserved	17.4681	33.3761	0.523372	15.7321	0.867	1.77054					TRUE
Tb927.10.1110	Tb927.10.01110	Tb927.10.1110	kinesin, putative	0.551853	6.93394	0.0795872	33.4836	1.016	#N/A					FALSE
Tb927.10.11100	Tb927.10.11100	Tb927.10.11100	deoxyribodipyrimidine photolyase, putative,DNA repair enzyme, putative	28.3574	24.1571	1.17387	14.3457	0.736	0.330097					TRUE
Tb927.10.11110	Tb927.10.11110	Tb927.10.11110	hypothetical protein, conserved	22.4939	26.7537	0.840779	14.587	0.66	0.481405					TRUE
Tb927.10.11120	Tb927.10.11120	Tb927.10.11120	hypothetical protein, conserved	65.4221	34.1737	1.9144	10.0291	0.91	0.462069					TRUE
Tb927.10.11130	Tb927.10.11130	Tb927.10.11130	hypothetical protein, conserved	14.6998	27.0603	0.543223	12.9241	0.743	1.69779					FALSE
Tb927.10.11140	Tb927.10.11140	Tb927.10.11140	hypothetical protein, conserved	5.64536	27.7841	0.203186	14.6416	1.146	1.04294					FALSE
Tb927.10.11150	Tb927.10.11150	Tb927.10.11150	hypothetical protein, conserved	121.998	62.1653	1.96247	33.6001	0.659	0					TRUE
Tb927.10.11160	Tb927.10.11160	Tb927.10.11160	HIRA-interacting protein 5, putative	168.876	52.1491	3.23833	11.8494	0.525	1.61417					FALSE
Tb927.10.11170	Tb927.10.11170	Tb927.10.11170	hypothetical protein, conserved	3.88998	16.8779	0.230477	13.9611	0.579	0.498173					TRUE
Tb927.10.11180	Tb927.10.11180	Tb927.10.11180	E1-like ubiquitin-activating enzyme, putative,ATG7/CVT2/APG7, putative (ATG7)	30.4375	30.6176	0.994119	11.0992	0.845	4.69954					TRUE
Tb927.10.11190	Tb927.10.11190	Tb927.10.11190	hypothetical protein, conserved	53.4749	48.0508	1.11288	13.7919	0.985	1.83505					FALSE
Tb927.10.1120	Tb927.10.01120	Tb927.10.1120	hypothetical protein, conserved	28.6449	19.4575	1.47217	12.5264	1.254	#N/A					TRUE
Tb927.10.11200	Tb927.10.11200	Tb927.10.11200	hypothetical protein, conserved	139.543	38.7954	3.59689	48.7778	0.892	1.82979					FALSE
Tb927.10.11210	Tb927.10.11210	Tb927.10.11210	hypothetical protein, conserved	80.5917	27.089	2.97508	10.9175	0.625	0.165217					TRUE
Tb927.10.11220	Tb927.10.11220	Tb927.10.11220	procyclic form surface glycoprotein (PSSA-2)	55.2446	33.7712	1.63585	13.665	0.18	1.1551					FALSE
Tb927.10.11230	Tb927.10.11230	Tb927.10.11230	hypothetical protein, conserved	82.4094	16.3055	5.05407	9.9687	0.635	1.34286					FALSE
Tb927.10.11240	Tb927.10.11240	Tb927.10.11240	hypothetical protein, conserved	17.2772	44.7989	0.385662	71.534	1.008	0.0619469					TRUE
Tb927.10.11250	Tb927.10.11250	Tb927.10.11250	hypothetical protein, conserved	1.72377	32.3311	0.0533161	22.519	1.5	0.0427807	start	_+3	diverge		TRUE
Tb927.10.11260	Tb927.10.11260	Tb927.10.11260	hypothetical protein, conserved	90.3844	59.4808	1.51956	10.0264	1.216	0.6625	start	_+2	diverge		FALSE
Tb927.10.11270	Tb927.10.11270	Tb927.10.11270	RNA-binding protein, putative (RBP23)	18.1484	29.9679	0.605593	12.6412	0.783	1.88068	start	_+1	diverge		FALSE
Tb927.10.11280	Tb927.10.11280	Tb927.10.11280	hypothetical protein	2.89503	3.59643	0.804973	27.4533	4.356	3.82759	start	_+1	diverge		TRUE
Tb927.10.11290	Tb927.10.11290	Tb927.10.11290	hypothetical protein, conserved	18.9488	15.2381	1.24352	16.3731	1.228	1.09483	start	_+2	diverge		FALSE
Tb927.10.1130	Tb927.10.01130	Tb927.10.1130	dynein arm light chain, axonemal, putative	129.128	43.6704	2.95689	9.57006	1.481	#N/A					TRUE
Tb927.10.11300	Tb927.10.11300	Tb927.10.11300	paraflagellar rod component, putative (PFC16)	1724.8	562.623	3.06565	-37.4144	2.476	0	start	_+3	diverge		FALSE
Tb927.10.11310	Tb927.10.11310	Tb927.10.11310	intraflagellar transport protein IFT55/IFT57, putative (IFT57/55)	46.1431	57.5694	0.801522	18.5503	1.097	0					TRUE
Tb927.10.11330	Tb927.10.11330	Tb927.10.11330	hypothetical protein, conserved	116.825	103.57	1.12798	21.624	1.281	1.56452					FALSE
Tb927.10.11340	Tb927.10.11340	Tb927.10.11340	hypothetical protein, conserved	1.57471	23.0008	0.0684633	41.5827	0.671	0.295508					TRUE
Tb927.10.11350	Tb927.10.11350	Tb927.10.11350	hypothetical protein, conserved	92.1815	29.2908	3.14711	9.00416	0.816	1.736					FALSE
Tb927.10.11360	Tb927.10.11360	Tb927.10.11360	protein phosphatase 2A regulatory subunit, putative	65.9148	41.0305	1.60648	10.0569	1.102	1.452					FALSE
Tb927.10.11370	Tb927.10.11370	Tb927.10.11370	hypothetical protein, conserved	102.086	57.8672	1.76415	9.77588	0.842	2.53968					FALSE
Tb927.10.11380	Tb927.10.11380	Tb927.10.11380	hypothetical protein, conserved	22.0063	29.4102	0.748255	13.2825	0.796	3.58025					TRUE
Tb927.10.11390	Tb927.10.11390	Tb927.10.11390	60S ribosomal protein L6, putative	2838.6	1078.85	2.63114	-178.652	0.653	0					TRUE
Tb927.10.1140	Tb927.10.01140	Tb927.10.1140	epsilon tubulin (TUBE1)	52.9585	37.9087	1.397	10.8604	1.663	#N/A					FALSE
Tb927.10.11400	Tb927.10.11400	Tb927.10.11400	hypothetical protein, conserved	89.6251	31.5168	2.84372	9.49119	1.748	0.964646					FALSE
Tb927.10.11410	Tb927.10.11410	Tb927.10.11410	hypothetical protein, conserved	109.026	43.4489	2.5093	10.6066	0.928	1.16053					FALSE
Tb927.10.11420	Tb927.10.11420	Tb927.10.11420	hypothetical protein, conserved	45.5819	24.2545	1.87932	12.6688	0.791	0.706107					FALSE
Tb927.10.11430	Tb927.10.11430	Tb927.10.11430	hypothetical protein, conserved	32.7467	13.943	2.34861	15.0331	1.193	1.10526					FALSE
Tb927.10.11440	Tb927.10.11440	Tb927.10.11440	CYC2-like cyclin, putative,G1 cyclin CycE4, putative (CYC5)	1.85784	24.985	0.0743582	18.2763	0.342	0.118896					TRUE
Tb927.10.11450	Tb927.10.11450	Tb927.10.11450	TFIIF-stimulated CTD phosphatase, putative	3.34984	15.8821	0.21092	15.6967	0.994	1.93525					TRUE
Tb927.10.11470	Tb927.10.11470	Tb927.10.11470	hypothetical protein, conserved	12.3992	13.3886	0.926102	17.9782	0.652	1.49471					FALSE
Tb927.10.11480	Tb927.10.11480	Tb927.10.11480	hypothetical protein, conserved	27.14	26.4103	1.02763	12.9394	0.813	2.67556					TRUE
Tb927.10.1150	Tb927.10.01150	Tb927.10.1150	hypothetical protein, conserved	13.3005	22.1335	0.60092	20.6555	2.111	#N/A					FALSE
Tb927.10.11500	Tb927.10.11500	Tb927.10.11500	hypothetical protein, conserved	76.2973	32.4306	2.35263	9.09169	0.848	3.23671					TRUE
Tb927.10.11510	Tb927.10.11510	Tb927.10.11510	hypothetical protein, conserved	26.5211	26.3605	1.00609	14.5334	1.057	0.895262					FALSE
Tb927.10.11520	Tb927.10.11520	Tb927.10.11520	hypothetical protein, conserved	151.53	83.9959	1.80402	12.8882	0.805	0					TRUE
Tb927.10.11530	Tb927.10.11530	Tb927.10.11530	hypothetical protein, conserved	229.6	53.3557	4.30321	8.50264	0.732	0.64					FALSE
Tb927.10.11550	Tb927.10.11550	Tb927.10.11550	hypothetical protein, conserved	12.5039	22.2337	0.562383	13.7602	0.992	2.37681					TRUE
Tb927.10.11560	Tb927.10.11560	Tb927.10.11560	hypothetical protein, conserved	68.4759	17.4492	3.9243	13.89	1.164	3.09091					TRUE
Tb927.10.11570	Tb927.10.11570	Tb927.10.11570	hypothetical protein, conserved	22.8456	24.3022	0.940064	10.6759	1.247	1.05217					FALSE
Tb927.10.11580	Tb927.10.11580	Tb927.10.11580	hypothetical protein, conserved,predicted WD40 repeat protein	5.18122	24.2452	0.213701	15.5089	0.812	1.02724					FALSE
Tb927.10.11590	Tb927.10.11590	Tb927.10.11590	nicotinate phosphoribosyltransferase, putative	33.1293	72.8231	0.454929	10.3004	2.295	0.207921					TRUE
Tb927.10.1160	Tb927.10.01160	Tb927.10.1160	hypothetical protein, conserved	222.684	51.0774	4.35974	13.0705	1.302	#N/A					TRUE
Tb927.10.11600	Tb927.10.11600	Tb927.10.11600	hypothetical protein, conserved	20.4827	16.7987	1.2193	10.8851	1.065	0.563131					TRUE
Tb927.10.11610	Tb927.10.11610	Tb927.10.11610	hypothetical protein, conserved	95.8576	25.7056	3.72905	10.741	1.712	1.27848					FALSE
Tb927.10.11620	Tb927.10.11620	Tb927.10.11620	calcium-transporting ATPase, putative	14.9779	14.5832	1.02706	13.4994	0.91	1.14837					FALSE
Tb927.10.11630	Tb927.10.11630	Tb927.10.11630	hypothetical protein, conserved	1.18492	4.43841	0.26697	32.0207	0.603	1.60714					FALSE
Tb927.10.11640	Tb927.10.11640	Tb927.10.11640	hypothetical protein, conserved	34.932	31.5369	1.10765	10.7769	0.992	1					FALSE
Tb927.10.11650	Tb927.10.11650	Tb927.10.11650	hypothetical protein, conserved	35.4796	49.1566	0.721766	28.1038	0.989	0.76					FALSE
Tb927.10.11660	Tb927.10.11660	Tb927.10.11660	hypothetical protein, conserved	39.0911	43.8861	0.890739	9.12446	1.482	0.561538					TRUE
Tb927.10.11670	Tb927.10.11670	Tb927.10.11670	hypothetical protein, conserved	71.0046	48.116	1.47569	8.54749	1.234	1.27869					FALSE
Tb927.10.11680	Tb927.10.11680	Tb927.10.11680	chloride channel protein, putative	26.3589	31.9512	0.824971	10.7912	0.837	3.84049					TRUE
Tb927.10.11690	Tb927.10.11690	Tb927.10.11690	hypothetical protein, conserved	50.6573	34.5018	1.46825	11.0268	0.991	1.411					FALSE
Tb927.10.1170	Tb927.10.01170	Tb927.10.1170	intraflagellar transport protein IFT172, putative (IFT172)	0.801114	63.8212	0.0125525	69.7127	1.785	#N/A					TRUE
Tb927.10.11700	Tb927.10.11700	Tb927.10.11700	guanylate kinase, putative	99.3659	126.152	0.787669	34.685	1.162	2.40517					TRUE
Tb927.10.11710	Tb927.10.11710	Tb927.10.11710	hypothetical protein	128.832	72.9201	1.76676	41.5956	1.669	0.0769231					TRUE
Tb927.10.11720	Tb927.10.11720	Tb927.10.11720	hypothetical protein, conserved	16.9668	26.5002	0.640251	10.3756	1.289	0.480712					TRUE
Tb927.10.11730	Tb927.10.11730	Tb927.10.11730	hypothetical protein, conserved,zinc finger protein family member, putative (ZC3H33)	8.918	29.3217	0.304144	12.3327	1.183	1.06299					FALSE
Tb927.10.11750	Tb927.10.11750	Tb927.10.11750	hypothetical protein, conserved	58.9531	27.3262	2.15738	9.70142	1.28	0					TRUE
Tb927.10.11760	Tb927.10.11760	Tb927.10.11760	pumilio/PUF RNA binding protein 6 (PUF6)	3.38027	21.8262	0.154872	22.2387	0.743	0.694539					TRUE
Tb927.10.11780	Tb927.10.11780	Tb927.10.11780	hypothetical protein, conserved	3.63608	38.2179	0.0951407	21.3679	1.017	0.470127					TRUE
Tb927.10.1180	Tb927.10.01180	Tb927.10.1180	hypothetical protein, conserved	37.14	21.9381	1.69294	13.4462	2.046	#N/A					FALSE
Tb927.10.11800	Tb927.10.11800	Tb927.10.11800	33 kDa inner dynein arm light chain, axonemal, putative,dynein light chain, putative	33.2791	38.1046	0.873361	9.93056	1.185	0					TRUE
Tb927.10.11810	Tb927.10.11810	Tb927.10.11810	hypothetical protein, conserved	18.5457	22.7188	0.816313	11.2174	1.314	1.57937					FALSE
Tb927.10.11820	Tb927.10.11820	Tb927.10.11820	hypothetical protein, conserved	35.7808	29.8981	1.19676	8.93829	1.151	1.87586					FALSE
Tb927.10.11830	Tb927.10.11830	Tb927.10.11830	hypothetical protein, conserved	66.6846	55.9563	1.19173	8.37378	1.817	1.32083					FALSE
Tb927.10.11870	Tb927.10.11870	Tb927.10.11870	hypothetical protein, conserved	29.3349	47.0445	0.623557	10.5308	0.833	0.754545					FALSE
Tb927.10.11880	Tb927.10.11880	Tb927.10.11880	hypothetical protein, conserved	48.7487	44.6501	1.09179	13.8104	1.276	1.46192					FALSE
Tb927.10.11890	Tb927.10.11890	Tb927.10.11890	hypothetical protein, conserved	119.899	45.7528	2.62058	10.1671	0.561	1.02847					FALSE
Tb927.10.1190	Tb927.10.01190	Tb927.10.1190	hypothetical protein, conserved	9.72261	21.3222	0.455985	13.8781	2.032	#N/A	start	_+3	stop/start		FALSE
Tb927.10.11900	Tb927.10.11900	Tb927.10.11900	hypothetical protein, conserved	89.5123	33.7985	2.64841	8.98126	1.345	0.025641					TRUE
Tb927.10.11910	Tb927.10.11910	Tb927.10.11910	hypothetical protein, conserved	46.5691	32.6139	1.42789	12.1441	2.005	1.08054					FALSE
Tb927.10.11920	Tb927.10.11920	Tb927.10.11920	hypothetical protein, conserved	82.665	23.4081	3.53147	11.4601	1.378	3.22449					TRUE
Tb927.10.11930	Tb927.10.11930	Tb927.10.11930	NAD or NADP dependent oxidoreductase, putative,short chain dehydrogenase, putative	61.9013	42.8146	1.4458	10.3152	0.836	0.421053					TRUE
Tb927.10.11940	Tb927.10.11940	Tb927.10.11940	ABC1 protein, putative	23.1663	12.2562	1.89016	13.3827	2.654	1.72541					FALSE
Tb927.10.11950	Tb927.10.11950	Tb927.10.11950	hypothetical protein, conserved	71.4022	19.037	3.7507	8.79027	1.075	0.789474					FALSE
Tb927.10.11960	Tb927.10.11960	Tb927.10.11960	hypothetical protein, conserved	41.9938	28.5457	1.47111	9.65877	1.336	3.65625					TRUE
Tb927.10.11970	Tb927.10.11970	Tb927.10.11970	kynurenine aminotransferase, putative	35.7013	45.7061	0.781106	12.4104	0.415	0.333333					TRUE
Tb927.10.11980	Tb927.10.11980	Tb927.10.11980	QA-SNARE protein putative	35.9551	16.7914	2.14128	11.1419	0.99	2.95669					TRUE
Tb927.10.11990	Tb927.10.11990	Tb927.10.11990	hypothetical protein, conserved,RNA-binding protein	65.7985	45.7839	1.43715	7.71574	0.455	0					TRUE
Tb927.10.1200	Tb927.10.01200	Tb927.10.1200	hypothetical protein, conserved	47.0266	43.8526	1.07238	10.2958	2.919	#N/A	start	_+2	stop/start		TRUE
Tb927.10.12000	Tb927.10.12000	Tb927.10.12000	hypothetical protein, conserved	162.503	53.9574	3.01169	9.12747	0.676	0					TRUE
Tb927.10.12010	Tb927.10.12010	Tb927.10.12010	hypothetical protein, conserved	427.594	140.295	3.04781	44.562	4.556	2.67073					TRUE
Tb927.10.12020	Tb927.10.12020	Tb927.10.12020	hypothetical protein, conserved	78.3227	28.8888	2.71118	10.6302	1.082	0.351682					TRUE
Tb927.10.12030	Tb927.10.12030	Tb927.10.12030	hypothetical protein, conserved	10.492	31.2307	0.335951	28.0925	1.42	1.38235					FALSE
Tb927.10.12040	Tb927.10.12040	Tb927.10.12040	protein kinase, putative,mitogen-activated protein kinase 11, putative	8.12805	33.8315	0.240251	19.783	1.689	0.515686					TRUE
Tb927.10.12050	Tb927.10.12050	Tb927.10.12050	hypothetical protein, conserved	56.2517	28.5573	1.96979	10.1046	1.249	3.66142					TRUE
Tb927.10.12060	Tb927.10.12060	Tb927.10.12060	hypothetical protein, conserved	0.783427	8.18215	0.0957482	17.7857	0.701	0.855721					FALSE
Tb927.10.12080	Tb927.10.12080	Tb927.10.12080	hypothetical protein, conserved	45.0046	28.3074	1.58985	11.0762	1.03	1.13115					FALSE
Tb927.10.1210	Tb927.10.01210	Tb927.10.1210	katanin, putative	9.51427	33.4637	0.284316	10.0386	1.658	#N/A	start	_+1	stop/start		TRUE
Tb927.10.12110	Tb927.10.12110	Tb927.10.12110	hypothetical protein, conserved	45.1668	32.6485	1.38343	9.65313	0.925	0.807692					FALSE
Tb927.10.12120	Tb927.10.12120	Tb927.10.12120	hypothetical protein, conserved	0.852993	25.3863	0.0336005	21.0645	1.012	1.49882					FALSE
Tb927.10.12130	Tb927.10.12130	Tb927.10.12130	hypothetical protein, conserved	10.4104	31.3184	0.332404	14.1849	0.929	0.0992647					TRUE
Tb927.10.12140	Tb927.10.12140	Tb927.10.12140	hypothetical protein, conserved	17.1534	20.7744	0.825695	10.8922	1.38	0.356941					TRUE
Tb927.10.12150	Tb927.10.12150	Tb927.10.12150	hypothetical protein, conserved	26.4958	11.69	2.26653	11.2668	1.282	1.19788					FALSE
Tb927.10.12160	Tb927.10.12160	Tb927.10.12160	hypothetical protein, conserved	44.9562	19.0118	2.36465	10.7089	1.331	0.889503					FALSE
Tb927.10.12170	Tb927.10.12170	Tb927.10.12170	RAB-interacting protein, putative	76.9109	30.424	2.52797	12.9309	1.554	0.784615					FALSE
Tb927.10.12180	Tb927.10.12180	Tb927.10.12180	hypothetical protein, conserved	5.47046	23.9572	0.228343	12.1608	1.059	0.538889					TRUE
Tb927.10.12190	Tb927.10.12190	Tb927.10.12190	RAB-interacting protein, putative	20.9988	22.7779	0.921894	9.18863	1.401	1.01449					FALSE
Tb927.10.12200	Tb927.10.12200	Tb927.10.12200	hypothetical protein, conserved	52.7604	40.2699	1.31017	8.93934	1.977	1.37013					FALSE
Tb927.10.12210	Tb927.10.12210	Tb927.10.12210	ribulose-5-phosphate 3-epimerase, putative	56.6096	29.4541	1.92196	8.14023	0.591	2.50662					TRUE
Tb927.10.12220	Tb927.10.12220	Tb927.10.12220	hypothetical protein, conserved	43.1289	41.2559	1.0454	9.50919	1.287	2.75					TRUE
Tb927.10.12230	Tb927.10.12230	Tb927.10.12230	hypothetical protein, conserved	98.0022	42.1473	2.32523	9.37224	1.098	0.174419	stop	-5	converge		TRUE
Tb927.10.12240	Tb927.10.12240	Tb927.10.12240	short-chain dehydrogenase, putative	150.319	51.5661	2.91508	10.2269	0.434	0.30303	stop	-4	converge		TRUE
Tb927.10.12250	Tb927.10.12250	Tb927.10.12250	hypothetical protein, conserved	32.9852	24.2257	1.36158	9.20956	0.945	1.52618	stop	-3	converge		FALSE
Tb927.10.12260	Tb927.10.12260	Tb927.10.12260	cytosolic nonspecific dipeptidase, putative,peptidase (M20/M25/M40 family), putative	174.209	94.9855	1.83406	28.4928	0.187	4.21277	stop	-2	converge		TRUE
Tb927.10.12270	Tb927.10.12270	Tb927.10.12270	hypothetical protein, conserved	57.069	4.07921	13.9902	20.9981	0.383	2.22115	stop	-1	converge		TRUE
Tb927.10.12290	Tb927.10.12290	Tb927.10.12290	UDP-Gal or UDP-GlcNAc-dependent glycosyltransferase, putative	113.184	94.1784	1.2018	27.4902	0.934	2.54945	stop	-1	converge		TRUE
Tb927.10.1230	Tb927.10.01230	Tb927.10.1230	hypothetical protein, conserved	71.3854	71.4832	0.998631	18.3371	2.174	#N/A	stop	-2	stop/start		TRUE
Tb927.10.12300	Tb927.10.12300	Tb927.10.12300	hypothetical protein, conserved	52.3298	19.8359	2.63813	9.27833	1.028	0.829787	stop	-2	converge		FALSE
Tb927.10.12310	Tb927.10.12310	Tb927.10.12310	helicase-like protein	13.2809	41.1553	0.322702	13.1094	0.62	1.50279	stop	-3	converge		FALSE
Tb927.10.12320	Tb927.10.12320	Tb927.10.12320	hypothetical protein	30.9372	29.7283	1.04066	12.5893	1.373	2.38017	stop	-4	converge		TRUE
Tb927.10.12330	Tb927.10.12330	Tb927.10.12330	hypothetical protein, conserved,zinc finger protein family member, putative (ZC3H34)	310.267	175.644	1.76646	30.8626	1.166	2.78095	stop	-5	converge		TRUE
Tb927.10.12340	Tb927.10.12340	Tb927.10.12340	hypothetical protein, conserved	8.10985	11.7653	0.689303	16.318	0.911	1.69705					FALSE
Tb927.10.12350	Tb927.10.12350	Tb927.10.12350	hypothetical protein, conserved	118.325	47.3328	2.49985	8.5336	1.904	5.28378					TRUE
Tb927.10.12360	Tb927.10.12360	Tb927.10.12360	hypothetical protein, conserved	38.6235	59.1846	0.652595	16.9554	1.962	0.414141					TRUE
Tb927.10.12370	Tb927.10.12370	Tb927.10.12370	gamma-glutamylcysteine synthetase (GCS)	13.109	36.0659	0.363475	16.6223	0.647	1.86777					TRUE
Tb927.10.12380	Tb927.10.12380	Tb927.10.12380	chaperone protein DNAj, putative	37.8803	32.4485	1.1674	11.7432	1.008	2.57576					TRUE
Tb927.10.12390	Tb927.10.12390	Tb927.10.12390	hypothetical protein, conserved	183.907	45.0942	4.07828	10.3879	2.493	0.0181818					TRUE
Tb927.10.1240	Tb927.10.01240	Tb927.10.1240	hypothetical protein, conserved	61.6695	40.0353	1.54038	9.09988	0.729	#N/A	stop	-3	stop/start		TRUE
Tb927.10.12400	Tb927.10.12400	Tb927.10.12400	membrane transporter protein, putative	15.6235	16.0595	0.972855	10.4744	0.412	1.87857					FALSE
Tb927.10.12410	Tb927.10.12410	Tb927.10.12410	hypothetical protein, conserved	146.214	101.523	1.4402	13.4389	1.188	0.310345					FALSE
Tb927.10.12420	Tb927.10.12420	Tb927.10.12420	predicted S. cerevisiae Got1 homologue,predicted to be involved in ER-Golgi transport	77.8296	38.932	1.99912	11.5342	1.943	3.8871					TRUE
Tb927.10.12430	Tb927.10.12430	Tb927.10.12430	hypothetical protein, conserved	22.4281	38.7113	0.579367	12.1733	0.385	0.195584					TRUE
Tb927.10.12440	Tb927.10.12440	Tb927.10.12440	kinesin, putative	3.80127	20.4852	0.185562	13.7784	0.953	1.19403					FALSE
Tb927.10.12450	Tb927.10.12450	Tb927.10.12450	hypothetical protein, conserved	91.6182	30.2426	3.02944	9.80036	1.496	1.49275					FALSE
Tb927.10.12460	Tb927.10.12460	Tb927.10.12460	hypothetical protein, conserved	192.625	85.7998	2.24506	14.0601	1.055	0.0120482					TRUE
Tb927.10.12470	Tb927.10.12470	Tb927.10.12470	hypothetical protein, conserved	36.4575	22.9509	1.5885	12.8148	0.875	1.16376					FALSE
Tb927.10.12480	Tb927.10.12480	Tb927.10.12480	hypothetical protein, conserved	20.4541	22.8656	0.894537	11.545	0.802	1.75749					TRUE
Tb927.10.12490	Tb927.10.12490	Tb927.10.12490	kinesin, putative	2.92389	28.8609	0.101309	16.4229	0.804	2.15964					TRUE
Tb927.10.1250	Tb927.10.01250	Tb927.10.1250	hypothetical protein, conserved	82.3663	71.8258	1.14675	18.8257	0.576	#N/A	stop	-4	stop/start		TRUE
Tb927.10.12520	Tb927.10.12520	Tb927.10.12520	hypothetical protein, conserved	9.49251	33.3344	0.284766	17.2938	1.083	1.49099					FALSE
Tb927.10.12530	Tb927.10.12530	Tb927.10.12530	chaperone protein DNAj, putative	127.094	20.1366	6.31158	20.6374	1.356	#N/A	start	_+3	stop/start		#N/A
Tb927.10.12540	Tb927.10.12540	Tb927.10.12540	electron transfer protein, putative,ferredoxin, putative	49.8454	31.5489	1.57994	9.70145	0.854	0.407821	start	_+2	stop/start		TRUE
Tb927.10.12550	Tb927.10.12550	Tb927.10.12550	hypothetical protein, conserved	32.4067	16.7271	1.93737	17.9794	1.463	1.78132	start	_+1	stop/start		TRUE
Tb927.10.1260	Tb927.10.01260	Tb927.10.1260	aspartyl-tRNA synthetase, putative	66.9632	32.9087	2.03482	11.9889	0.52	#N/A	stop	-5	stop/start		FALSE
Tb927.10.12600	Tb927.10.12600	Tb927.10.12600	hypothetical protein	60.6156	44.2693	1.36925	10.33	1.249	1.43099	stop	-2	stop/start		FALSE
Tb927.10.12620	Tb927.10.12620	Tb927.10.12620	hypothetical protein, conserved	3.85945	16.2673	0.237252	15.9935	0.688	1.67712	stop	-3	stop/start		TRUE
Tb927.10.12630	Tb927.10.12630	Tb927.10.12630	hypothetical protein, conserved	84.939	35.1635	2.41555	7.86728	1.575	0.0681818	stop	-4	stop/start		TRUE
Tb927.10.12640	Tb927.10.12640	Tb927.10.12640	chaperone protein DNAj, putative	11.5931	23.2011	0.499679	10.1774	1.151	1.84211	stop	-5	stop/start		FALSE
Tb927.10.12660	Tb927.10.12660	Tb927.10.12660	pumilio/PUF RNA binding protein 2 (PUF2)	0.295765	7.0248	0.042103	34.0642	1.327	0.00348432					TRUE
Tb927.10.12670	Tb927.10.12670	Tb927.10.12670	hypothetical protein, conserved	3.89212	33.8105	0.115116	36.7163	1.805	0.128342					TRUE
Tb927.10.12690	Tb927.10.12690	Tb927.10.12690	hypothetical protein, conserved	73.3621	52.4238	1.39941	9.22763	0.954	0.342105					TRUE
Tb927.10.1270	Tb927.10.01270	Tb927.10.1270	mismatch repair protein, putative	11.9292	25.6934	0.46429	11.4518	0.736	#N/A					FALSE
Tb927.10.12700	Tb927.10.12700	Tb927.10.12700	pyruvate dehydrogenase E1 alpha subunit, putative	111.811	125.941	0.887803	52.8026	0.667	2.97987					TRUE
Tb927.10.12710	Tb927.10.12710	Tb927.10.12710	heat shock protein, putative	15.5468	202.072	0.0769369	87.3038	0.887	0					TRUE
Tb927.10.12720	Tb927.10.12720	Tb927.10.12720	hypothetical protein, conserved	3.2057	27.2454	0.11766	13.8731	1.083	0.598266					TRUE
Tb927.10.12740	Tb927.10.12740	Tb927.10.12740	hypothetical protein, conserved,zinc finger protein family memeber, putative (ZC3H35)	4.02614	19.8202	0.203133	13.642	1.25	0.724684					TRUE
Tb927.10.12760	Tb927.10.12760	Tb927.10.12760	hypothetical protein, conserved,zinc finger protein family member, putative (ZC3H36)	3.95597	3.48286	1.13584	27.95	0.583	1.74627					FALSE
Tb927.10.1280	Tb927.10.01280	Tb927.10.1280	hypothetical protein, conserved	201.74	69.2623	2.91269	19.0898	0.784	#N/A					FALSE
Tb927.10.12810	Tb927.10.12810	Tb927.10.12810	cholinephosphate cytidylyltransferase A, putative	92.6103	78.0344	1.18679	16.7023	0.751	0.27882					TRUE
Tb927.10.12820	Tb927.10.12820	Tb927.10.12820	hypothetical protein, conserved	6.44129	134.229	0.0479875	42.2552	7.659	0.00228833					TRUE
Tb927.10.12830	Tb927.10.12830	Tb927.10.12830	acetyltransferase, putative	56.7791	29.6633	1.91412	9.01652	1.009	0.712707					FALSE
Tb927.10.12840	Tb927.10.12840	Tb927.10.12840	mitochondrial carrier protein, putative,mitochondrial 2-oxoglutarate/malate carrier protein, putative	77.6067	82.0712	0.945602	77.5816	0.29	1.72527					FALSE
Tb927.10.12850	Tb927.10.12850	Tb927.10.12850	hypothetical protein, conserved	361.178	610.35	0.591757	181.536	0.921	0					TRUE
Tb927.10.12860	Tb927.10.12860	Tb927.10.12860	hypothetical protein, conserved	15.1417	19.8496	0.762825	12.7531	0.799	0.498403					TRUE
Tb927.10.12870	Tb927.10.12870	Tb927.10.12870	hypothetical protein, conserved	7.20383	24.2756	0.296752	12.1788	1.162	0.385757					TRUE
Tb927.10.12880	Tb927.10.12880	Tb927.10.12880	hypothetical protein, conserved	111.47	35.661	3.12584	10.9182	0.947	1.47436					FALSE
Tb927.10.12890	Tb927.10.12890	Tb927.10.12890	bifunctional aminoacyl-tRNA synthetase, putative	16.0049	91.393	0.175122	47.885	0.833	0.666667					TRUE
Tb927.10.1290	Tb927.10.01290	Tb927.10.1290	hypothetical protein, conserved	106.134	29.7221	3.57089	10.8487	0.846	#N/A					FALSE
Tb927.10.12900	Tb927.10.12900	Tb927.10.12900	hypothetical protein, conserved	79.1431	49.3082	1.60507	11.1008	1.018	1.34951					FALSE
Tb927.10.12910	Tb927.10.12910	Tb927.10.12910	hypothetical protein, conserved	17.6844	17.718	0.998101	12.0653	0.781	1.10315					FALSE
Tb927.10.12920	Tb927.10.12920	Tb927.10.12920	hypothetical protein, conserved	7.50447	27.5284	0.272608	15.0276	0.911	0.490842					TRUE
Tb927.10.12930	Tb927.10.12930	Tb927.10.12930	hypothetical protein, conserved	141.984	52.0337	2.7287	9.84864	1.035	3.5303					TRUE
Tb927.10.12940	Tb927.10.12940	Tb927.10.12940	hypothetical protein, conserved,predicted zinc finger protein	46.5925	70.333	0.662456	17.4932	1.156	2.98276					TRUE
Tb927.10.12950	Tb927.10.12950	Tb927.10.12950	hypothetical protein, conserved	4.73532	34.3203	0.137974	15.4943	0.999	0.552239					TRUE
Tb927.10.12960	Tb927.10.12960	Tb927.10.12960	ras-related protein rab-5,small GTPase, putative (RAB5A)	231.401	119.19	1.94145	24.6255	1.979	1.09639					FALSE
Tb927.10.12970	Tb927.10.12970	Tb927.10.12970	hypothetical protein, conserved	48.1266	29.3097	1.642	10.1794	0.865	0.255208					TRUE
Tb927.10.12980	Tb927.10.12980	Tb927.10.12980	methyltransferase, putative,member of the NOL1/NOP2/sun family of proteins	23.3482	33.7339	0.692128	9.80771	0.867	3.08642					TRUE
Tb927.10.12990	Tb927.10.12990	Tb927.10.12990	hypothetical protein, conserved,predicted ankyrin repeat family protein	165.904	45.595	3.63864	10.2489	0.789	3.05882					TRUE
Tb927.10.1300	Tb927.10.01300	Tb927.10.1300	hypothetical protein, conserved	33.0804	19.5068	1.69585	10.8766	1.103	#N/A					TRUE
Tb927.10.13000	Tb927.10.13000	Tb927.10.13000	cAMP phosphodiesterase A, putative;with=GeneDB:LinJ18_V3.1100 (PDEA)	22.6004	23.1773	0.975109	10.1629	0.617	1.3697					FALSE
Tb927.10.13010	Tb927.10.13010	Tb927.10.13010	protein kinase A catalytic subunit (PKAC3)	26.6206	34.7037	0.767081	10.9444	1.518	0.822394	start	_+3	diverge		FALSE
Tb927.10.13020	Tb927.10.13020	Tb927.10.13020	vacuolar protein sorting complex subunit, putative,Vps16, putative	13.6334	24.5861	0.554515	10.2194	1.163	0.70098	start	_+2	diverge		FALSE
Tb927.10.13030	Tb927.10.13030	Tb927.10.13030	calpain-like cysteine peptidase, putative,cysteine peptidase, Clan CA, family C2, putative	11.9587	12.328	0.970039	17.1523	1.588	0.833333	start	_+1	diverge		FALSE
Tb927.10.13070	Tb927.10.13070	Tb927.10.13070	hypothetical protein, conserved	7.21175	17.4437	0.413431	20.2762	2.12	1.36905	stop	-1	converge		FALSE
Tb927.10.13090	Tb927.10.13090	Tb927.10.13090	hypothetical protein, conserved	18.6436	47.1626	0.395304	19.8846	1.302	1.13292	stop	-3	converge		FALSE
Tb927.10.1310	Tb927.10.01310	Tb927.10.1310	hypothetical protein, conserved	39.8883	20.8294	1.915	11.802	0.727	#N/A					TRUE
Tb927.10.13100	Tb927.10.13100	Tb927.10.13100	hypothetical protein, conserved	12.7118	33.8462	0.375576	13.6191	1.494	#N/A	stop	-4	converge		#N/A
Tb927.10.13110	Tb927.10.13110	Tb927.10.13110	dynein light chain, putative,dynein light chain 2B, cytoplasmic, putative,predicted dynein modulator,roadblock/LC7 family member	338.451	74.8997	4.51872	49.6112	0.842	0.047619	stop	-5	converge		TRUE
Tb927.10.13120	Tb927.10.13120	Tb927.10.13120	mitochondrial carrier protein, putative	29.2307	21.4711	1.3614	8.98032	0.891	#N/A					#N/A
Tb927.10.13130	Tb927.10.13130	Tb927.10.13130	UTP-glucose-1-phosphate uridylyltransferase 2, putative	11.6115	22.27	0.521397	11.3634	0.738	#N/A					#N/A
Tb927.10.13140	Tb927.10.13140	Tb927.10.13140	hypothetical protein, conserved	135.223	26.2498	5.15139	12.8886	0.563	0.5					FALSE
Tb927.10.13150	Tb927.10.13150	Tb927.10.13150	hypothetical protein, conserved	9.80104	21.06	0.465387	13.7083	1.258	0.292254					TRUE
Tb927.10.13160	Tb927.10.13160	Tb927.10.13160	mannosyltransferase-II, putative (TbGPI18)	19.8576	27.8654	0.712626	10.1405	0.834	2.06107					FALSE
Tb927.10.13170	Tb927.10.13170	Tb927.10.13170	hypothetical protein, conserved	23.6652	16.4441	1.43913	49.7475	0.703	0.794872					FALSE
Tb927.10.13180	Tb927.10.13180	Tb927.10.13180	hypothetical protein, conserved	6.65714	35.693	0.186511	17.6983	0.566	0.739631					TRUE
Tb927.10.13190	Tb927.10.13190	Tb927.10.13190	actin related protein 2/3 complex, putative,ARP2/3 complex subunit, putative	26.4973	23.5496	1.12517	10.794	0.88	0.856589					FALSE
Tb927.10.1320	Tb927.10.01320	Tb927.10.1320	hypothetical protein, conserved	7.67722	22.8125	0.336535	12.4611	1.377	#N/A					TRUE
Tb927.10.13200	Tb927.10.13200	Tb927.10.13200	hypothetical protein, conserved	22.1381	25.0694	0.883073	13.1072	1.431	1.44444					FALSE
Tb927.10.13210	Tb927.10.13210	Tb927.10.13210	dolichyl-P-Man:GDP-ManGlcNAc2-PP-dolichyl beta-1,4-mannosyltransferase, putative	11.4253	42.7342	0.267356	9.51225	0.763	1.41494					FALSE
Tb927.10.13220	Tb927.10.13220	Tb927.10.13220	cyclophilin type peptidyl-prolyl cis-trans isomerase, putative (PPIase)	15.9385	20.7028	0.769871	9.98773	0.856	2.14536					TRUE
Tb927.10.13230	Tb927.10.13230	Tb927.10.13230	hypothetical protein, conserved	12.0739	22.0817	0.546785	15.9583	1.284	0.918782					FALSE
Tb927.10.13240	Tb927.10.13240	Tb927.10.13240	hypothetical protein, conserved	17.8147	29.6426	0.600983	9.8033	1.357	1.17054					FALSE
Tb927.10.13250	Tb927.10.13250	Tb927.10.13250	hypothetical protein, conserved	1.08277	19.0539	0.0568265	16.3925	0.866	0.996579					FALSE
Tb927.10.13260	Tb927.10.13260	Tb927.10.13260	hypothetical protein, conserved	5.45079	26.8663	0.202886	16.4553	1.214	1.26054					FALSE
Tb927.10.13270	Tb927.10.13270	Tb927.10.13270	periodic tryptophan protein 2, putative,predicted WD40 repeat protein,predicted involvement in cytokinesis,predicted involvement in cell separation	3.60204	31.8546	0.113078	11.0495	0.588	0.219231					TRUE
Tb927.10.13280	Tb927.10.13280	Tb927.10.13280	hypothetical protein, conserved	1.38215	36.7293	0.0376307	18.0861	0.651	1.02249					FALSE
Tb927.10.13290	Tb927.10.13290	Tb927.10.13290	ethanolamine phosphotransferase (EPT)	62.3479	72.4314	0.860785	20.5023	1.336	0.294821					TRUE
Tb927.10.1330	Tb927.10.01330	Tb927.10.1330	hypothetical protein, conserved	9.56649	17.8178	0.536907	12.6381	0.844	#N/A					FALSE
Tb927.10.13300	Tb927.10.13300	Tb927.10.13300	30S ribosomal protein S8, putative	117.465	41.5148	2.82947	19.6606	0.801	2.31034					FALSE
Tb927.10.13310	Tb927.10.13310	Tb927.10.13310	DNA-directed RNA polymerase II, putative,RNA polymerase subunit, putative (RPB5z)	30.3409	40.4765	0.749593	8.9921	0.714	0.348485					TRUE
Tb927.10.13320	Tb927.10.13320	Tb927.10.13320	DNA-directed RNA polymerases II subunit, putative (RPB5)	136.33	46.9482	2.90383	8.76824	1.372	0					TRUE
Tb927.10.13330	Tb927.10.13330	Tb927.10.13330	paraflagellar rod component, putative (PFC20)	2.45572	14.9392	0.164381	37.1426	1.035	0.839367					FALSE
Tb927.10.13340	Tb927.10.13340	Tb927.10.13340	hypothetical protein, conserved	77.8697	15.5158	5.01874	9.89036	0.759	0.488372					FALSE
Tb927.10.13350	Tb927.10.13350	Tb927.10.13350	hypothetical protein, conserved	11.4038	19.3565	0.589144	15.2979	1.016	1.20227					FALSE
Tb927.10.13360	Tb927.10.13360	Tb927.10.13360	elongation factor Tu, putative	15.9751	66.6841	0.239563	18.9873	0.322	0					TRUE
Tb927.10.13370	Tb927.10.13370	Tb927.10.13370	dynein light chain, putative,dynein Tctex1 family, putative	285.974	56.9493	5.02155	12.2987	1.461	0					TRUE
Tb927.10.13380	Tb927.10.13380	Tb927.10.13380	hypothetical protein, conserved	20.9885	28.1025	0.746857	10.3014	1.078	0.629464					TRUE
Tb927.10.1340	Tb927.10.01340	Tb927.10.1340	hypothetical protein, conserved	23.4458	28.581	0.82033	#N/A	0.566	#N/A					TRUE
Tb927.10.13410	Tb927.10.13410	Tb927.10.13410	hypothetical protein	6.23781	6.59022	0.946525	#N/A	0.622	0					TRUE
Tb927.10.13430	Tb927.10.13430	Tb927.10.13430	citrate synthase, putative	6.07629	12.9201	0.470298	15.999	0.373	1.21111					FALSE
Tb927.10.13440	Tb927.10.13440	Tb927.10.13440	hypothetical protein, conserved,hypothetical protein	37.8451	22.863	1.6553	9.47125	1.206	1.08596					FALSE
Tb927.10.13450	Tb927.10.13450	Tb927.10.13450	hypothetical protein, conserved,hypothetical protein	4.24274	20.824	0.203743	13.0161	0.659	0.893204					FALSE
Tb927.10.13460	Tb927.10.13460	Tb927.10.13460	hypothetical protein	0.791694	2.74588	0.28832	1317.85	1.313	0					TRUE
Tb927.10.13470	Tb927.10.13470	Tb927.10.13470	hypothetical protein, conserved,hypothetical protein	9.184	19.3451	0.474745	10.6019	0.747	1.1404					FALSE
Tb927.10.1350	Tb927.10.01350	Tb927.10.1350	hypothetical protein, conserved	7.86586	58.4041	0.13468	34.1519	0.649	#N/A					FALSE
Tb927.10.13500	Tb927.10.13500	Tb927.10.13500	60S ribosomal protein L10a	846.576	1456.19	0.581365	-197.554	0.614	0					TRUE
Tb927.10.13510	Tb927.10.13510	Tb927.10.13510	zinc metallopeptidase, putative	71.3008	43.3432	1.64503	12.2456	0.859	3					TRUE
Tb927.10.13520	Tb927.10.13520	Tb927.10.13520	hypothetical protein, conserved,hypothetical protein	78.4556	50.6822	1.54799	9.20766	1.058	0.84					FALSE
Tb927.10.13530	Tb927.10.13530	Tb927.10.13530	hypothetical protein	402.929	122.624	3.28589	64.0582	0.67	0	start	_+3	stop/start		TRUE
Tb927.10.13540	Tb927.10.13540	Tb927.10.13540	RNA-binding protein, putative (RBP12)	30.4423	41.0355	0.741854	11.3597	1.484	0.619048	start	_+2	stop/start		TRUE
Tb927.10.13550	Tb927.10.13550	Tb927.10.13550	hypothetical protein, conserved,hypothetical protein	4.61133	21.8262	0.211275	13.4775	1.066	0.138889	start	_+1	stop/start		TRUE
Tb927.10.13590	Tb927.10.13590	Tb927.10.13590	hypothetical protein, conserved,hypothetical protein	19.0861	48.3153	0.395032	14.5693	0.743	1.4342	stop	-4	stop/start		FALSE
Tb927.10.13600	Tb927.10.13600	Tb927.10.13600	hypothetical protein, conserved,hypothetical protein	108.644	51.0648	2.12757	7.48601	0.861	0.303093	stop	-5	stop/start		TRUE
Tb927.10.13610	Tb927.10.13610	Tb927.10.13610	hypothetical protein, conserved	12.3465	28.8927	0.427324	13.4963	0.662	1.8741					TRUE
Tb927.10.13620	Tb927.10.13620	Tb927.10.13620	NADH-ubiquinone oxidoreductase complex I subunit,FT putative,NDUFA9 subunit, putative	24.4917	35.7717	0.684666	11.8844	0.659	1.87597					TRUE
Tb927.10.13630	Tb927.10.13630	Tb927.10.13630	glucosidase, putative	27.0183	110.175	0.245231	29.0101	1.155	1.86151					TRUE
Tb927.10.13640	Tb927.10.13640	Tb927.10.13640	hypothetical protein, conserved,hypothetical protein	45.7439	44.1365	1.03642	14.6293	0.788	0.269231					TRUE
Tb927.10.13660	Tb927.10.13660	Tb927.10.13660	hypothetical protein, conserved,hypothetical protein	27.1286	30.2378	0.897175	12.2693	0.558	0.365462					TRUE
Tb927.10.13670	Tb927.10.13670	Tb927.10.13670	serine/threonine protein phosphatase 5	53.246	67.344	0.790656	32.3809	0.85	0.630769					TRUE
Tb927.10.13680	Tb927.10.13680	Tb927.10.13680	lipase domain protein, putative,hypothetical protein	28.7272	31.67	0.90708	11.5919	0.652	1.23118					FALSE
Tb927.10.13690	Tb927.10.13690	Tb927.10.13690	hypothetical protein, conserved	10.7402	8.53056	1.25903	25.6946	0.841	2.25389					TRUE
Tb927.10.1370	Tb927.10.01370	Tb927.10.1370	hypothetical protein, conserved	87.9081	33.6289	2.61406	10.5599	0.784	#N/A					TRUE
Tb927.10.13710	Tb927.10.13710	Tb927.10.13710	hypothetical protein, conserved	56.7845	91.2505	0.622292	30.3596	0.952	0.811765					FALSE
Tb927.10.13720	Tb927.10.13720	Tb927.10.13720	RNA-binding protein, putative (RBP29)	204.805	178.407	1.14796	81.1499	1.108	0					TRUE
Tb927.10.13730	Tb927.10.13730	Tb927.10.13730	60S ribosomal protein L7, putative	56.6556	48.1616	1.17636	10.46	0.851	0.712121					FALSE
Tb927.10.13740	Tb927.10.13740	Tb927.10.13740	calcium-dependent lipid binding protein, putative,synaptotagmin, putative (CaLB)	24.2905	44.6072	0.544542	13.8742	1.193	1.63415					FALSE
Tb927.10.13750	Tb927.10.13750	Tb927.10.13750	hypothetical protein, conserved	64.1849	38.2713	1.6771	10.5486	1.006	0.248619					TRUE
Tb927.10.13760	Tb927.10.13760	Tb927.10.13760	hypothetical protein, conserved	93.5643	50.6768	1.84629	11.7379	0.845	2.92079					TRUE
Tb927.10.13770	Tb927.10.13770	Tb927.10.13770	hypothetical protein, conserved	124.029	40.9832	3.02634	32.1186	0.389	0					FALSE
Tb927.10.13780	Tb927.10.13780	Tb927.10.13780	glycogen synthase kinase 3 (GSK3)	20.3382	79.4029	0.25614	40.143	1.07	0					TRUE
Tb927.10.13790	Tb927.10.13790	Tb927.10.13790	hypothetical protein, conserved	44.3028	115.725	0.382826	46.8012	2.703	0.00617284					TRUE
Tb927.10.1380	Tb927.10.01380	Tb927.10.1380	serine/threonine-protein kinase, putative	8.87434	25.6817	0.345552	10.7356	0.608	#N/A					FALSE
Tb927.10.13800	Tb927.10.13800	Tb927.10.13800	hypothetical protein, conserved	17.1915	39.3748	0.436611	37.5872	0.482	0.0842105					TRUE
Tb927.10.13810	Tb927.10.13810	Tb927.10.13810	hypothetical protein, conserved	98.545	51.7897	1.90279	10.0482	0.542	0.121951					TRUE
Tb927.10.13820	Tb927.10.13820	Tb927.10.13820	hypothetical protein, conserved	127.718	39.2944	3.25027	8.16502	0.96	0					TRUE
Tb927.10.13830	Tb927.10.13830	Tb927.10.13830	chaperone protein DNAj, putative	60.9243	74.9187	0.813205	10.8011	0.537	0					TRUE
Tb927.10.13840	Tb927.10.13840	Tb927.10.13840	hypothetical protein, conserved	72.2994	34.5418	2.0931	10.4033	0.807	2.5311					TRUE
Tb927.10.13850	Tb927.10.13850	Tb927.10.13850	hypothetical protein, conserved	48.1649	46.3893	1.03827	8.30718	0.57	1.22432					FALSE
Tb927.10.13860	Tb927.10.13860	Tb927.10.13860	GPI-anchor transamidase subunit 8 (GPI8)	64.1717	145.823	0.440067	24.0058	2.419	0.314286					FALSE
Tb927.10.13870	Tb927.10.13870	Tb927.10.13870	tubulin tyrosine ligase protein, putative	62.534	38.9675	1.60477	10.0029	0.842	0.176471					TRUE
Tb927.10.13880	Tb927.10.13880	Tb927.10.13880	hypothetical protein, conserved	7.57579	23.9549	0.316252	12.2116	0.773	1.61705					TRUE
Tb927.10.13890	Tb927.10.13890	Tb927.10.13890	hypothetical protein, conserved	20.6585	18.5727	1.1123	10.7401	0.766	0.326203					TRUE
Tb927.10.1390	Tb927.10.01390	Tb927.10.1390	hypoxanthine-guanine phosphoribosyltransferase, putative	130.251	193.811	0.672053	93.4282	0.926	#N/A					TRUE
Tb927.10.13900	Tb927.10.13900	Tb927.10.13900	UDP-galactose transporter	56.4029	39.0866	1.44302	8.85583	1.301	0.149425					TRUE
Tb927.10.13910	Tb927.10.13910	Tb927.10.13910	hypothetical protein, conserved	120.413	19.9652	6.03116	12.9444	0.343	7.66667					TRUE
Tb927.10.13920	Tb927.10.13920	Tb927.10.13920	hypothetical protein, conserved	296.402	92.8292	3.19299	15.0353	0.508	42.3333					TRUE
Tb927.10.13930	Tb927.10.13930	Tb927.10.13930	phosphatidic acid phosphatase, putative	73.1839	39.2806	1.8631	13.3018	1.474	0.90785					FALSE
Tb927.10.13950	Tb927.10.13950	Tb927.10.13950	tubulin-specific chaperone, putative	101.14	51.352	1.96954	7.89281	1.011	3.11798					TRUE
Tb927.10.13960	Tb927.10.13960	Tb927.10.13960	flagellar protein PF20	27.0469	56.3154	0.480276	10.9894	1.181	0.0325733					TRUE
Tb927.10.13970	Tb927.10.13970	Tb927.10.13970	uracil-DNA glycosylase, putative	119.618	50.3653	2.37501	12.3047	1.015	0.197309					TRUE
Tb927.10.13980	Tb927.10.13980	Tb927.10.13980	hypothetical protein, conserved	105.665	54.9816	1.92182	9.67723	1.02	2.84821					TRUE
Tb927.10.13990	Tb927.10.13990	Tb927.10.13990	hypothetical protein, conserved	75.231	27.3805	2.74761	11.3028	0.899	0.864865					FALSE
Tb927.10.14000	Tb927.10.14000	Tb927.10.14000	aconitase (ACO)	5.5743	13.8243	0.403224	27.3992	0.244	2.01068					TRUE
Tb927.10.14010	Tb927.10.14010	Tb927.10.14010	hypothetical protein, conserved	48.8059	82.0693	0.594691	16.1336	1.196	0.206557					TRUE
Tb927.10.14020	Tb927.10.14020	Tb927.10.14020	hypothetical protein, conserved	35.4826	34.6043	1.02538	8.80658	1.261	0.955607	start	_+3	stop/start		FALSE
Tb927.10.14030	Tb927.10.14030	Tb927.10.14030	hypothetical protein, conserved	80.7696	84.112	0.960263	27.2581	1.653	0.429907	start	_+2	stop/start		TRUE
Tb927.10.14040	Tb927.10.14040	Tb927.10.14040	vacuolar ATP synthase subunit c, putative	23.8904	52.3759	0.456134	18.5161	1.568	0.681818	start	_+1	stop/start		FALSE
Tb927.10.1410	Tb927.10.01410	Tb927.10.1410	hypothetical protein, conserved	137.049	40.9294	3.34842	11.3144	1.033	#N/A					TRUE
Tb927.10.14130	Tb927.10.14130	Tb927.10.14130	hypothetical protein, conserved	103.069	54.1091	1.90484	16.1049	1.005	0.6					FALSE
Tb927.10.14140	Tb927.10.14140	Tb927.10.14140	pyruvate kinase 1 (PYK1)	712.192	1321.32	0.539001	154.261	4.178	0.0368098					TRUE
Tb927.10.14150	Tb927.10.14150	Tb927.10.14150	hypothetical protein, conserved	35.6618	187.633	0.190062	111.572	2.025	0.275862					TRUE
Tb927.10.14180	Tb927.10.14180	Tb927.10.14180	protein transport protein Sec13, putative,cytosolic coat protein, putative	171.219	126.943	1.34878	14.9059	0.879	0.73913					TRUE
Tb927.10.14190	Tb927.10.14190	Tb927.10.14190	hypothetical protein, conserved	65.6491	27.0378	2.42805	11.0671	1.2	0.663043					FALSE
Tb927.10.1420	Tb927.10.01420	Tb927.10.1420	methionine aminopeptidase 2, putative,metallo- peptidase, Clan MG, Family M24 (MetAP2)	25.698	99.6649	0.257844	18.7663	0.576	#N/A					TRUE
Tb927.10.14200	Tb927.10.14200	Tb927.10.14200	syntaxin 5	58.6239	43.3043	1.35377	11.7076	1.395	0					TRUE
Tb927.10.14210	Tb927.10.14210	Tb927.10.14210	TFIIH basal transcription factor subunit (TFB5)	213.448	71.674	2.97805	13.2261	0.946	3.10526					TRUE
Tb927.10.14220	Tb927.10.14220	Tb927.10.14220	hypothetical protein, conserved	39.7847	43.9243	0.905755	10.1948	1.159	1.72152					FALSE
Tb927.10.14230	Tb927.10.14230	Tb927.10.14230	hypothetical protein, conserved	1.11968	16.7111	0.0670022	13.5265	1.229	0.490196					TRUE
Tb927.10.14240	Tb927.10.14240	Tb927.10.14240	N-myristoyltransferase (NMT)	17.8615	51.2212	0.348712	14.0532	0.868	1.30928					FALSE
Tb927.10.14250	Tb927.10.14250	Tb927.10.14250	hypothetical protein, conserved	66.1976	35.1263	1.88456	10.456	0.601	1.6453					FALSE
Tb927.10.14260	Tb927.10.14260	Tb927.10.14260	adaptin complex 4 subunit, putative,clathrin assembly sigma-adaptin protein complex 4, putative	103.153	44.7788	2.30362	12.9219	1.048	3.38462					TRUE
Tb927.10.14270	Tb927.10.14270	Tb927.10.14270	TFIIF-stimulated CTD phosphatase, putative	1.603	4.16898	0.384507	82.2665	0.789	1.57561					FALSE
Tb927.10.14280	Tb927.10.14280	Tb927.10.14280	mitochondrial carrier protein, putative	60.227	63.7528	0.944697	9.02284	0.611	2.74603					TRUE
Tb927.10.14290	Tb927.10.14290	Tb927.10.14290	hypothetical protein	4.90712	12.2649	0.400093	13.5547	3.14	0.232143					TRUE
Tb927.10.1430	Tb927.10.01430	Tb927.10.1430	hypothetical protein, conserved	122.898	73.6338	1.66904	23.608	1.627	#N/A					TRUE
Tb927.10.14300	Tb927.10.14300	Tb927.10.14300	protein kinase, putative,serine/threonine protein kinase, putative	1.88955	27.9132	0.0676937	15.4425	1.298	0.345606					TRUE
Tb927.10.14310	Tb927.10.14310	Tb927.10.14310	hypothetical protein, conserved	68.5457	77.1668	0.88828	10.4375	1.034	0.14539					TRUE
Tb927.10.14320	Tb927.10.14320	Tb927.10.14320	hypothetical protein, conserved	8.3953	33.3644	0.251624	13.54	1.032	0.778926					TRUE
Tb927.10.14330	Tb927.10.14330	Tb927.10.14330	hypothetical protein, conserved	4.29659	35.6551	0.120504	12.2959	0.66	0.509091					TRUE
Tb927.10.14340	Tb927.10.14340	Tb927.10.14340	hypothetical protein, conserved	5.59014	24.0545	0.232395	14.1488	0.804	0.436782					TRUE
Tb927.10.14350	Tb927.10.14350	Tb927.10.14350	hypothetical protein, conserved	82.1099	47.5313	1.72749	11.8961	1.164	0					TRUE
Tb927.10.14360	Tb927.10.14360	Tb927.10.14360	U2 small nuclear ribonucleoprotein 40K (U2_40K)	26.8952	60.9372	0.44136	11.5631	1.084	0					TRUE
Tb927.10.14370	Tb927.10.14370	Tb927.10.14370	hypothetical protein, conserved	54.4109	34.8085	1.56315	8.5191	1.038	0					TRUE
Tb927.10.14380	Tb927.10.14380	Tb927.10.14380	hypothetical protein, conserved	11.5051	35.479	0.324279	11.5952	0.815	1.3405					FALSE
Tb927.10.14390	Tb927.10.14390	Tb927.10.14390	hypothetical protein, conserved	44.0757	65.5017	0.672894	13.1426	0.506	0.00526316					TRUE
Tb927.10.1440	Tb927.10.01440	Tb927.10.1440	hypothetical protein, conserved	107.745	47.8245	2.25293	12.0238	0.68	#N/A					TRUE
Tb927.10.14400	Tb927.10.14400	Tb927.10.14400	hypothetical protein, conserved	5.83494	22.7319	0.256685	11.8783	0.811	1.02113					FALSE
Tb927.10.14420	Tb927.10.14420	Tb927.10.14420	protein kinase, putative,serine/threonine- protein kinase nek1, putative	0.804407	17.7115	0.0454171	18.0552	0.792	0.575563					TRUE
Tb927.10.14430	Tb927.10.14430	Tb927.10.14430	hypothetical protein, conserved	5.7528	35.2548	0.163178	10.5021	0.557	2.35223					TRUE
Tb927.10.14440	Tb927.10.14440	Tb927.10.14440	hypothetical protein, conserved	86.4066	37.1236	2.32754	8.10415	0.9	2.42466					TRUE
Tb927.10.14450	Tb927.10.14450	Tb927.10.14450	hypothetical protein, conserved	12.4944	11.4252	1.09359	15.5729	1.194	0.504717					TRUE
Tb927.10.14470	Tb927.10.14470	Tb927.10.14470	intraflagellar transport protein IFT140, putative (IFT140)	1.63191	47.8611	0.0340967	20.3717	1.735	0					TRUE
Tb927.10.14480	Tb927.10.14480	Tb927.10.14480	hypothetical protein, conserved	8.9178	21.111	0.422424	11.3347	1.191	0.616901					TRUE
Tb927.10.14490	Tb927.10.14490	Tb927.10.14490	hypothetical protein, conserved	34.6028	98.2267	0.352275	34.187	0.868	2.08163					TRUE
Tb927.10.14500	Tb927.10.14500	Tb927.10.14500	hypothetical protein, conserved	62.1147	172.122	0.360876	46.766	1.288	3.38462					TRUE
Tb927.10.14510	Tb927.10.14510	Tb927.10.14510	hypothetical protein, conserved	18.0773	40.2271	0.449381	11.1068	1.049	1.70498					FALSE
Tb927.10.14520	Tb927.10.14520	Tb927.10.14520	hypothetical protein, conserved	78.7245	35.8021	2.19888	13.1552	1.239	1.70968					FALSE
Tb927.10.14530	Tb927.10.14530	Tb927.10.14530	proteasome regulatory non-ATPase subunit 8,26S proteasome regulatory subunit (Rpn8)	135.143	113.702	1.18857	10.7071	0.918	0.0260586					TRUE
Tb927.10.14550	Tb927.10.14550	Tb927.10.14550	ATP-dependent DEAD/H RNA helicase, putative	0.758876	7.048	0.107673	46.8229	0.533	0.0660377					TRUE
Tb927.10.14560	Tb927.10.14560	Tb927.10.14560	hypothetical protein, conserved	21.3686	41.9595	0.509268	10.5329	1.105	0.0449438					TRUE
Tb927.10.14570	Tb927.10.14570	Tb927.10.14570	hypothetical protein, conserved	30.0866	26.2109	1.14787	13.987	1.039	0.333807					TRUE
Tb927.10.14590	Tb927.10.14590	Tb927.10.14590	hypothetical protein, conserved	57.6779	37.2457	1.54858	9.67958	1.273	1.42					FALSE
Tb927.10.1460	Tb927.10.01460	Tb927.10.1460	protein kinase, putative	12.4244	19.5668	0.634976	11.7162	1.378	#N/A					TRUE
Tb927.10.14640	Tb927.10.14640	Tb927.10.14640	hypothetical protein, conserved	55.7037	12.966	4.29612	7.90749	1.278	1.37179					FALSE
Tb927.10.14650	Tb927.10.14650	Tb927.10.14650	hypothetical protein, conserved	309.581	68.2127	4.53847	11.0764	0.679	0					FALSE
Tb927.10.14660	Tb927.10.14660	Tb927.10.14660	hypothetical protein, conserved	93.9199	51.199	1.83441	11.8641	1.137	2.12953					TRUE
Tb927.10.14680	Tb927.10.14680	Tb927.10.14680	ribosome biogenesis protein, putative	43.4979	40.751	1.06741	9.04924	0.643	0.659259					FALSE
Tb927.10.14690	Tb927.10.14690	Tb927.10.14690	syntaxin, putative	79.7968	28.477	2.80215	15.1996	1.619	1.2654					FALSE
Tb927.10.1470	Tb927.10.01470	Tb927.10.1470	hypoxanthine-guanine phosphoribosyltransferase (HGPRT)	235.207	203.918	1.15344	27.4821	1.195	#N/A					#N/A
Tb927.10.14700	Tb927.10.14700	Tb927.10.14700	hypothetical protein, conserved	174.274	170.426	1.02258	45.7291	1.144	1.5					FALSE
Tb927.10.14710	Tb927.10.14710	Tb927.10.14710	40S ribosomal protein S2, putative (RPS2)	2992.25	1823.44	1.64099	97.4715	0.593	#N/A					#N/A
Tb927.10.14720	Tb927.10.14720	Tb927.10.14720	peroxin 13 (PEX13)	111.728	36.0605	3.09835	8.98178	0.852	0					TRUE
Tb927.10.14730	Tb927.10.14730	Tb927.10.14730	chaperone protein DNAj, putative	43.449	63.3546	0.685806	11.2522	1.097	0.650794					FALSE
Tb927.10.14740	Tb927.10.14740	Tb927.10.14740	hypothetical protein, conserved	120.558	127.219	0.947646	10.5222	1.143	0					FALSE
Tb927.10.14750	Tb927.10.14750	Tb927.10.14750	fibrillarin, putative	343.114	163.573	2.09762	29.1469	0.585	0.2					FALSE
Tb927.10.14760	Tb927.10.14760	Tb927.10.14760	hypothetical protein, conserved	408.444	321.247	1.27143	-697.034	4.442	0					TRUE
Tb927.10.14770	Tb927.10.14770	Tb927.10.14770	protein kinase, putative	29.8023	55.8138	0.533959	15.5316	1.142	1.31975					FALSE
Tb927.10.14780	Tb927.10.14780	Tb927.10.14780	protein kinase, putative,mitogen-activated protein kinase kinase kinase, putative	98.7467	146.235	0.675259	25.6193	1.411	0.0280374					TRUE
Tb927.10.14790	Tb927.10.14790	Tb927.10.14790	aminopeptidase, putative,metallo-peptidase, Clan MG, Family M24	62.5657	344.753	0.18148	62.5199	1.03	0.299065					TRUE
Tb927.10.14800	Tb927.10.14800	Tb927.10.14800	protein kinase, putative,mitogen-activated protein kinase 9, putative	29.0886	22.6678	1.28326	11.5205	1.169	1.95812					TRUE
Tb927.10.14810	Tb927.10.14810	Tb927.10.14810	hypothetical protein, conserved	400.554	131.206	3.05285	22.9467	0.859	1.85714					FALSE
Tb927.10.14860	Tb927.10.14860	Tb927.10.14860	hypothetical protein, conserved	5.40081	21.5781	0.250291	20.4061	0.699	1.31475	start	_+1	diverge		FALSE
Tb927.10.14870	Tb927.10.14870	Tb927.10.14870	hypothetical protein, conserved	25.1452	30.4807	0.824955	10.5719	0.564	0.0334928	start	_+2	diverge		TRUE
Tb927.10.14880	Tb927.10.14880	Tb927.10.14880	hypothetical protein, conserved	10.3767	21.9885	0.471915	12.1175	0.785	1.71469	start	_+3	diverge		FALSE
Tb927.10.14890	Tb927.10.14890	Tb927.10.14890	C-terminal motor kinesin, putative (TBKIFC1)	45.9001	310.22	0.14796	-1755.72	5.256	0.141509					TRUE
Tb927.10.1490	Tb927.10.01490	Tb927.10.1490	hypothetical protein, conserved	3.41498	33.3538	0.102386	32.1497	1.515	#N/A					TRUE
Tb927.10.14900	Tb927.10.14900	Tb927.10.14900	hypothetical protein, conserved	4.04177	8.68948	0.465134	27.6902	1.337	5.57522					TRUE
Tb927.10.14910	Tb927.10.14910	Tb927.10.14910	sarcoplasmic reticulum glycoprotein, putative,sarcalumenin precursor, putative	43.5364	52.5544	0.828407	11.0018	1.891	0.628319					FALSE
Tb927.10.14920	Tb927.10.14920	Tb927.10.14920	hypothetical protein, conserved	12.9261	47.3222	0.273151	23.3432	1.246	2.03441					TRUE
Tb927.10.14930	Tb927.10.14930	Tb927.10.14930	hypothetical protein, conserved,zinc finger protein family member, putative (ZC3H39)	13.7389	23.9334	0.574047	22.3711	0.65	0.210526					FALSE
Tb927.10.14950	Tb927.10.14950	Tb927.10.14950	RNA binding protein, putative,zinc finger protein family member, putative (ZC3H40)	23.2659	37.0301	0.628298	21.0389	0.694	0.0253165					TRUE
Tb927.10.14980	Tb927.10.14980	Tb927.10.14980	intraflagellar transport protein IFT52, putative (IFT52)	11.9319	42.8097	0.278719	17.9971	1.047	0.0334728					TRUE
Tb927.10.14990	Tb927.10.14990	Tb927.10.14990	intraflagellar transport protein IFT80/CHE2, putative (IFT80)	12.9462	58.3724	0.221786	19.3151	1.303	0.0167866					TRUE
Tb927.10.150	Tb927.10.00150	Tb927.10.150	hypothetical protein, conserved	36.9142	13.3118	2.77304	21.4724	0.946	#N/A	start	_+2	diverge		FALSE
Tb927.10.1500	Tb927.10.01500	Tb927.10.1500	methionyl-tRNA synthetase, putative (MetRS)	11.814	95.5605	0.123629	18.8713	0.373	#N/A					TRUE
Tb927.10.15000	Tb927.10.15000	Tb927.10.15000	hypothetical protein, conserved	21.9877	49.7281	0.442159	13.5518	1.124	0.368571					TRUE
Tb927.10.15010	Tb927.10.15010	Tb927.10.15010	lipoic acid synthetase, mitochondrial precursor, putative	78.8619	30.3218	2.60083	9.32565	1.156	2.65306					TRUE
Tb927.10.15020	Tb927.10.15020	Tb927.10.15020	protein kinase, putative	5.35867	13.1277	0.408194	14.5166	1.067	1.87117					TRUE
Tb927.10.15040	Tb927.10.15040	Tb927.10.15040	hypothetical protein, conserved	3.15709	5.18284	0.609143	21.8434	1.291	0.788177					FALSE
Tb927.10.15080	Tb927.10.15080	Tb927.10.15080	hypothetical protein, conserved	1.84719	23.7658	0.0777246	16.5329	1.055	0.756335					TRUE
Tb927.10.1510	Tb927.10.01510	Tb927.10.1510	NOT1 (NOT1)	0.1976	36.0202	0.00548581	57.0196	0.738	#N/A					TRUE
Tb927.10.15130	Tb927.10.15130	Tb927.10.15130	synaptobrevin-type vesicle transport protein, putative,protein SLY2 (SEC22)	27.1464	49.7835	0.545289	7.7544	1.135	0.0147059					TRUE
Tb927.10.15140	Tb927.10.15140	Tb927.10.15140	hypothetical protein, conserved	266.693	169.174	1.57644	22.7008	1.224	0					TRUE
Tb927.10.15150	Tb927.10.15150	Tb927.10.15150	RNA polymerase III C11 subunit RPC11	258.79	61.9658	4.17634	11.2421	0.56	0					TRUE
Tb927.10.15160	Tb927.10.15160	Tb927.10.15160	hypothetical protein, conserved	19.1391	30.7504	0.622404	12.7394	1.273	1.16181					FALSE
Tb927.10.15170	Tb927.10.15170	Tb927.10.15170	hypothetical protein, conserved	8.19812	46.4307	0.176567	9.93564	0.624	0.408654					TRUE
Tb927.10.15180	Tb927.10.15180	Tb927.10.15180	nucleosome assembly protein, putative	95.2207	118.823	0.801367	36.411	0.588	0.0740741					TRUE
Tb927.10.15190	Tb927.10.15190	Tb927.10.15190	hypothetical protein, conserved	18.5608	33.7279	0.550312	11.0335	1.003	0.204082					TRUE
Tb927.10.1520	Tb927.10.01520	Tb927.10.1520	small GTPase, putative,Ras-related protein, putative (RAB21)	144.834	33.4551	4.32921	8.93859	1.157	#N/A					FALSE
Tb927.10.15200	Tb927.10.15200	Tb927.10.15200	hypothetical protein, conserved	91.7454	36.9887	2.48036	10.0466	1.57	1.4186					FALSE
Tb927.10.15210	Tb927.10.15210	Tb927.10.15210	nuclear cap binding complex subunit CBP30 (CBP30)	69.142	28.459	2.42953	9.39079	1.093	1.4127					FALSE
Tb927.10.15220	Tb927.10.15220	Tb927.10.15220	hypothetical protein, conserved	130.871	47.2625	2.76902	10.0284	0.457	0.358779					TRUE
Tb927.10.15230	Tb927.10.15230	Tb927.10.15230	hypothetical protein, conserved	117.499	31.6532	3.71208	10.539	1.108	2.18182					FALSE
Tb927.10.15240	Tb927.10.15240	Tb927.10.15240	hypothetical protein, conserved	2.54593	32.1173	0.0792697	11.9407	0.887	1.18779					FALSE
Tb927.10.15250	Tb927.10.15250	Tb927.10.15250	paraflagellar rod component, putative (PFC15)	19.589	76.884	0.254787	42.2262	1.338	0.159091					TRUE
Tb927.10.15270	Tb927.10.15270	Tb927.10.15270	methionine aminopeptidase, putative,metallo- peptidase, Clan MG, Family M24	28.9232	65.0282	0.444779	14.7332	0.653	0.207237					TRUE
Tb927.10.15280	Tb927.10.15280	Tb927.10.15280	hypothetical protein, conserved	4.80647	24.8116	0.193719	12.2766	1.163	1.16802					FALSE
Tb927.10.15290	Tb927.10.15290	Tb927.10.15290	hypothetical protein, conserved	1.7777	12.1201	0.146674	22.742	0.683	1.70431					TRUE
Tb927.10.1530	Tb927.10.01530	Tb927.10.1530	hypothetical protein, conserved	27.5859	21.3894	1.2897	18.5565	0.811	#N/A					FALSE
Tb927.10.15300	Tb927.10.15300	Tb927.10.15300	protein kinase, putative	1.17623	26.6807	0.0440855	13.8757	0.968	0.697634					TRUE
Tb927.10.15310	Tb927.10.15310	Tb927.10.15310	hypothetical protein, conserved	2.72819	5.20312	0.524338	27.7947	0.994	2.19753					TRUE
Tb927.10.15320	Tb927.10.15320	Tb927.10.15320	hypothetical protein, conserved	191.789	106.743	1.79673	71.0377	2.082	2.2381					FALSE
Tb927.10.15330	Tb927.10.15330	Tb927.10.15330	hypothetical protein, conserved	9.19148	30.6448	0.299936	30.7701	1.018	0.513245					TRUE
Tb927.10.15350	Tb927.10.15350	Tb927.10.15350	histone H3 variant (h3vaR)	69.5695	46.7908	1.48682	81.7546	1.328	0.12					FALSE
Tb927.10.15370	Tb927.10.15370	Tb927.10.15370	DNA-directed RNA polymerase, alpha subunit, putative,RNA polymerase subunit, putative (RPC40)	34.3501	58.3388	0.588804	10.4887	0.614	0.12069					TRUE
Tb927.10.15380	Tb927.10.15380	Tb927.10.15380	U3 snoRNA-associated protein UTP11, putative	14.5462	40.0969	0.362776	10.2625	0.774	0.0816327					TRUE
Tb927.10.15390	Tb927.10.15390	Tb927.10.15390	kinesin, putative	1.18234	16.0892	0.0734866	14.687	1.038	0.258475					TRUE
Tb927.10.1540	Tb927.10.01540	Tb927.10.1540	hypothetical protein, conserved,zinc finger protein family member, putative (ZC3H30)	2.16406	15.6069	0.13866	14.2368	0.352	#N/A					TRUE
Tb927.10.15400	Tb927.10.15400	Tb927.10.15400	kinesin, putative	0.540214	17.3377	0.0311583	16.1896	0.873	1.62222					TRUE
Tb927.10.15410	Tb927.10.15410	Tb927.10.15410	glycosomal malate dehydrogenase (gMDH)	80.8935	41.1619	1.96525	29.0674	0.143	1.7619					FALSE
Tb927.10.15420	Tb927.10.15420	Tb927.10.15420	hypothetical protein, conserved	64.0118	32.3822	1.97676	9.65057	0.635	4.98387					TRUE
Tb927.10.15430	Tb927.10.15430	Tb927.10.15430	hypothetical protein, conserved	17.5114	30.2592	0.578712	9.37591	1.182	1.33465					FALSE
Tb927.10.15440	Tb927.10.15440	Tb927.10.15440	hypothetical protein, conserved	41.2899	48.0247	0.859764	15.6441	1.773	2.97945					TRUE
Tb927.10.15450	Tb927.10.15450	Tb927.10.15450	hypothetical protein, conserved	16.8114	16.5254	1.01731	12.0982	0.889	1.46614					FALSE
Tb927.10.15460	Tb927.10.15460	Tb927.10.15460	hypothetical protein, conserved	41.9175	38.9712	1.0756	12.0327	2.798	3.90071					TRUE
Tb927.10.15470	Tb927.10.15470	Tb927.10.15470	hypothetical protein, conserved	58.2141	34.5467	1.68508	9.24168	1.05	2.32984					TRUE
Tb927.10.15480	Tb927.10.15480	Tb927.10.15480	transporter, putative	62.7907	50.2256	1.25017	11.2691	1.406	1.03404					FALSE
Tb927.10.15490	Tb927.10.15490	Tb927.10.15490	GDP-mannose 4,6 dehydratase, putative	74.9374	65.1265	1.15064	15.0094	0.877	0.979452					FALSE
Tb927.10.1550	Tb927.10.01550	Tb927.10.1550	proteasome regulatory non-ATP-ase subunit 5,19S proteasome regulatory subunit (RPN5)	48.3356	71.9781	0.671532	8.98384	0.788	#N/A					TRUE
Tb927.10.15500	Tb927.10.15500	Tb927.10.15500	SNARE protein, putative	53.569	38.2202	1.40159	9.74351	1.823	2.05882					FALSE
Tb927.10.15510	Tb927.10.15510	Tb927.10.15510	hypothetical protein, conserved	84.5858	28.2668	2.99241	10.1378	0.66	0.842391					FALSE
Tb927.10.15520	Tb927.10.15520	Tb927.10.15520	signal recognition particle protein, putative	18.6161	67.666	0.275118	15.1251	1.086	0					TRUE
Tb927.10.15530	Tb927.10.15530	Tb927.10.15530	ABC transporter, putative	6.89758	64.7783	0.10648	13.1152	0.608	1.68797					TRUE
Tb927.10.15540	Tb927.10.15540	Tb927.10.15540	hypothetical protein, conserved,predicted VPS53-like domain protein	10.6004	50.4515	0.21011	10.1279	1.25	1.52478					FALSE
Tb927.10.15550	Tb927.10.15550	Tb927.10.15550	hypothetical protein, conserved	3.81874	27.0538	0.141153	14.6884	1.177	1.73461	converge (-4)				TRUE
Tb927.10.15570	Tb927.10.15570	Tb927.10.15570	transcription factor IIa, putative (TFIIA-1)	11.6918	19.676	0.594216	13.0284	1.09	0.349462					TRUE
Tb927.10.15580	Tb927.10.15580	Tb927.10.15580	dynein light chain, putative	90.5431	50.4673	1.7941	10.3097	1.258	1.6					FALSE
Tb927.10.15590	Tb927.10.15590	Tb927.10.15590	FKBP-type peptidyl-prolyl cis-trans isomerase, conserved,FKBP-type peptidylprolyl cis-trans isomerase, putative	249.907	87.0424	2.87109	17.9049	1.804	0.104478					TRUE
Tb927.10.1560	Tb927.10.01560	Tb927.10.1560	hypothetical protein, conserved	28.7637	36.0607	0.797648	13.5034	0.378	#N/A					TRUE
Tb927.10.15600	Tb927.10.15600	Tb927.10.15600	FKBP-type peptidyl-prolyl cis-trans isomerase, conserved,FKBP-type peptidylprolyl cis-trans isomerase, putative	45.7438	13.5224	3.38282	10.422	0.604	0.784661					FALSE
Tb927.10.15610	Tb927.10.15610	Tb927.10.15610	zinc finger protein, putative	3.35004	8.20407	0.408339	13.775	1.29	0.746377					FALSE
Tb927.10.15640	Tb927.10.15640	Tb927.10.15640	hypothetical protein, conserved	19.6704	24.3486	0.807866	12.6402	1.136	0					TRUE
Tb927.10.15650	Tb927.10.15650	Tb927.10.15650	tRNA pseudouridine synthase A-like protein	35.4411	29.9922	1.18168	14.7228	1.42	3.47451					TRUE
Tb927.10.15660	Tb927.10.15660	Tb927.10.15660	hypothetical protein, conserved	1.54076	22.4253	0.0687062	19.3856	0.789	1.0402					FALSE
Tb927.10.15670	Tb927.10.15670	Tb927.10.15670	hypothetical protein, conserved	44.7001	35.5649	1.25686	11.6982	1.396	2.27329					TRUE
Tb927.10.15690	Tb927.10.15690	Tb927.10.15690	anaphase promoting complex, subunit 10-like protein	82.0087	36.7154	2.23363	11.3307	1.151	0.318681					TRUE
Tb927.10.15710	Tb927.10.15710	Tb927.10.15710	mitochondrial carrier protein, putative	68.1208	35.1491	1.93805	9.1066	0.664	2.21348					FALSE
Tb927.10.15720	Tb927.10.15720	Tb927.10.15720	proteasome regulatory non-ATP-ase subunit 9,19S proteasome regulatory subunit (RPN9)	31.5055	82.6112	0.381371	19.2225	1.338	0.00207469					TRUE
Tb927.10.15730	Tb927.10.15730	Tb927.10.15730	hypothetical protein, conserved	0.688437	14.7667	0.0466208	42.2758	1.198	3.72629					TRUE
Tb927.10.15740	Tb927.10.15740	Tb927.10.15740	hypothetical protein, conserved	51.7071	23.704	2.18136	10.9363	0.956	0.798742					FALSE
Tb927.10.15760	Tb927.10.15760	Tb927.10.15760	hypothetical protein, conserved	148.124	320.621	0.461991	8353.58	0.846	0.097561					TRUE
Tb927.10.15770	Tb927.10.15770	Tb927.10.15770	hypothetical protein, conserved	40.2282	20.1435	1.99708	21.8733	1.774	2.4472					TRUE
Tb927.10.15780	Tb927.10.15780	Tb927.10.15780	hypothetical protein, conserved	31.8863	20.3784	1.56471	11.5527	1.121	1.57453					FALSE
Tb927.10.15790	Tb927.10.15790	Tb927.10.15790	hypothetical protein, conserved	124.331	54.2782	2.29062	19.2475	0.913	0.614035					FALSE
Tb927.10.1580	Tb927.10.01580	Tb927.10.1580	hypothetical protein, conserved	181.836	34.5113	5.26889	9.50637	0.724	#N/A					TRUE
Tb927.10.15800	Tb927.10.15800	Tb927.10.15800	actin related protein 2, putative	67.5755	39.1987	1.72392	11.7848	1.225	0.818713					FALSE
Tb927.10.15810	Tb927.10.15810	Tb927.10.15810	hypothetical protein, conserved	42.957	42.0301	1.02205	9.30459	1.214	0.396226					FALSE
Tb927.10.15820	Tb927.10.15820	Tb927.10.15820	hypothetical protein, conserved	142.333	34.7984	4.09022	9.20021	1.037	0.538462					FALSE
Tb927.10.15830	Tb927.10.15830	Tb927.10.15830	hypothetical protein, conserved	214.448	46.4961	4.61216	10.8147	0.812	0.504505					FALSE
Tb927.10.15840	Tb927.10.15840	Tb927.10.15840	hypothetical protein, conserved	12.1176	22.6417	0.535189	14.2498	0.853	1.26019					FALSE
Tb927.10.15850	Tb927.10.15850	Tb927.10.15850	peroxisome assembly protein, putative	60.1423	52.7898	1.13928	16.8319	1.216	0.621622					TRUE
Tb927.10.15860	Tb927.10.15860	Tb927.10.15860	hypothetical protein, conserved	101.908	25.8407	3.94369	10.6692	1.17	0					TRUE
Tb927.10.15870	Tb927.10.15870	Tb927.10.15870	RNA binding protein, putative	170.876	49.2534	3.46933	7.89706	1.293	1.60563					FALSE
Tb927.10.15880	Tb927.10.15880	Tb927.10.15880	protein kinase, putative	25.9524	18.0462	1.43811	14.3059	1.248	2.44009					TRUE
Tb927.10.1590	Tb927.10.01590	Tb927.10.1590	ribosomal protein L36, putative	863.864	348.017	2.48225	160.816	0.849	#N/A					#N/A
Tb927.10.15910	Tb927.10.15910	Tb927.10.15910	glycerol uptake protein, putative	64.381	71.5441	0.899879	34.215	3.868	0.661871					TRUE
Tb927.10.15930	Tb927.10.15930	Tb927.10.15930	hypothetical protein, conserved	19.1375	12.1198	1.57903	13.3262	1.002	1.91139					TRUE
Tb927.10.15940	Tb927.10.15940	Tb927.10.15940	cation transporter, putative	55.8396	42.6372	1.30965	10.1884	0.789	2.25792					TRUE
Tb927.10.15950	Tb927.10.15950	Tb927.10.15950	TFIID-like protein, putative (TRF4)	55.9869	22.4466	2.49422	9.61943	1.26	0.156863					TRUE
Tb927.10.15960	Tb927.10.15960	Tb927.10.15960	hypothetical protein, conserved	149.834	58.5493	2.5591	16.4321	1.746	1.67742					FALSE
Tb927.10.15970	Tb927.10.15970	Tb927.10.15970	class 3 lipase, putative,triacylglycerol lipase, putative	5.51187	8.39494	0.65657	49.2574	0.6	0.160976	stop	-5	stop/start		TRUE
Tb927.10.160	Tb927.10.00160	Tb927.10.160	RNA polymerase II	26.9597	11.8971	2.26607	12.2683	0.752	#N/A	start	_+3	diverge		FALSE
Tb927.10.1600	Tb927.10.01600	Tb927.10.1600	hypothetical protein, conserved	61.1447	13.0332	4.69145	10.7698	0.835	#N/A					FALSE
Tb927.10.16010	Tb927.10.16010	Tb927.10.16010	hypothetical protein	4.57203	1.70076	2.68823	29.2756	2.259	0	stop	-4	stop/start		TRUE
Tb927.10.16020	Tb927.10.16020	Tb927.10.16020	hypothetical protein, conserved	27.2575	20.8044	1.31018	12.6122	1.751	1.40952	stop	-3	stop/start		FALSE
Tb927.10.16030	Tb927.10.16030	Tb927.10.16030	mitogen activated protein kinase 4, putative;with=GeneDB:LmxM19.1440 (MAPK2)	35.8053	16.814	2.1295	12.9855	1.229	1.6063	stop	-2	stop/start		FALSE
Tb927.10.16040	Tb927.10.16040	Tb927.10.16040	oxidoreductase-protein, putative	44.2376	35.5997	1.24264	9.7664	1.055	0.585859	stop	-1	stop/start		TRUE
Tb927.10.16050	Tb927.10.16050	Tb927.10.16050	hypothetical protein, conserved	92.3695	28.9099	3.19508	9.46444	1.919	0	start	_+1	stop/start		TRUE
Tb927.10.16060	Tb927.10.16060	Tb927.10.16060	hypothetical protein, conserved	118.287	61.3059	1.92946	11.3999	0.605	1.38961	start	_+2	stop/start		FALSE
Tb927.10.16070	Tb927.10.16070	Tb927.10.16070	eukaryotic translation initiation factor 4e, putative	53.7032	36.4489	1.47339	31.8127	0.982	0.0333333	start	_+3	stop/start		TRUE
Tb927.10.16080	Tb927.10.16080	Tb927.10.16080	hypothetical protein, conserved	150.452	90.604	1.66054	16.9116	0.568	1.86222					FALSE
Tb927.10.16090	Tb927.10.16090	Tb927.10.16090	hypothetical protein, conserved	26.3858	22.5215	1.17159	11.9079	0.553	0.922794					FALSE
Tb927.10.16100	Tb927.10.16100	Tb927.10.16100	peptidylprolyl isomerase-like protein, putative	181.875	97.9404	1.857	30.768	0.547	0.379747					TRUE
Tb927.10.16110	Tb927.10.16110	Tb927.10.16110	hypothetical protein, conserved	69.075	36.7992	1.87708	9.2666	0.708	0.151203					TRUE
Tb927.10.16120	Tb927.10.16120	Tb927.10.16120	inosine-5'-monophosphate dehydrogenase,IMP dehydrogenase	118.523	109.414	1.08325	44.9946	0.91	2.40302					TRUE
Tb927.10.16140	Tb927.10.16140	Tb927.10.16140	Adenylate/guanylate cyclase, putative	171.002	86.7882	1.97034	24.7903	1.618	2.68595					TRUE
Tb927.10.16150	Tb927.10.16150	Tb927.10.16150	ATP-dependent zinc metallopeptidase, putative,metallo-peptidase, Clan MA(E) Family M41	62.7564	44.4608	1.4115	9.61407	0.919	3.50853					TRUE
Tb927.10.16160	Tb927.10.16160	Tb927.10.16160	protein kinase, putative	71.7457	23.6203	3.03745	10.3593	1.431	1.76562					FALSE
Tb927.10.16170	Tb927.10.16170	Tb927.10.16170	potassium voltage-gated channel, putative	51.9464	26.0848	1.99145	12.6847	0.715	0.689655					FALSE
Tb927.10.16180	Tb927.10.16180	Tb927.10.16180	hypothetical protein, conserved	53.4968	26.3813	2.02783	11.7702	0.642	0	stop	-4	stop/start	pol I rRNA	TRUE
Tb927.10.1620	Tb927.10.01620	Tb927.10.1620	phosphoserine/threonine/tyrosine-binding protein, putative	11.0142	38.4986	0.286094	10.9137	0.746	#N/A					FALSE
Tb927.10.1630	Tb927.10.01630	Tb927.10.1630	unspecified product (RLI)	14.981	54.0772	0.277031	13.5567	0.739	#N/A	start	_+3	diverge		TRUE
Tb927.10.1660	Tb927.10.01660	Tb927.10.1660	hypothetical protein, conserved	13.5219	15.3319	0.881947	13.6843	0.874	#N/A	start	_+1	diverge		TRUE
Tb927.10.1680	Tb927.10.01680	Tb927.10.1680	histone deacetylase 1 (DAC1)	17.5158	17.184	1.0193	12.3136	0.792	#N/A	start	_+1	diverge		TRUE
Tb927.10.1690	Tb927.10.01690	Tb927.10.1690	nucleotide binding protein, putative (NBP 1)	61.0995	13.4201	4.55283	11.221	0.864	#N/A	start	_+2	diverge		TRUE
Tb927.10.170	Tb927.10.00170	Tb927.10.170	pseudouridine synthase, Cbf5p	133.975	129.702	1.03294	22.7644	0.923	#N/A					FALSE
Tb927.10.1700	Tb927.10.01700	Tb927.10.1700	hypothetical protein, conserved	19.3685	18.306	1.05804	13.7904	0.605	#N/A	start	_+3	diverge		TRUE
Tb927.10.1710	Tb927.10.01710	Tb927.10.1710	DNA polymerase eta, putative	18.0199	33.0618	0.545036	13.6806	1.08	#N/A					TRUE
Tb927.10.1720	Tb927.10.01720	Tb927.10.1720	ATP-dependent DEAD/H RNA helicase, putative	22.021	19.5156	1.12838	10.4643	0.619	#N/A	stop	-5	converge		FALSE
Tb927.10.1730	Tb927.10.01730	Tb927.10.1730	hypothetical protein, conserved	84.9748	20.9312	4.05971	9.30454	0.851	#N/A	stop	-4	converge		TRUE
Tb927.10.1740	Tb927.10.01740	Tb927.10.1740	hypothetical protein, conserved	55.6897	18.2463	3.05211	11.0865	0.832	#N/A	stop	-3	converge		FALSE
Tb927.10.1750	Tb927.10.01750	Tb927.10.1750	hypothetical protein, conserved	136.82	32.616	4.19487	12.5159	1.013	#N/A	stop	-2	converge		TRUE
Tb927.10.1760	Tb927.10.01760	Tb927.10.1760	hypothetical protein	34.5178	1.70601	20.2331	27.6222	1.276	#N/A	stop	-1	converge		FALSE
Tb927.10.1770	Tb927.10.01770	Tb927.10.1770	hypothetical protein	49.0575	42.1626	1.16353	15.3357	6.584	#N/A	stop	-1	converge		TRUE
Tb927.10.1780	Tb927.10.01780	Tb927.10.1780	hypothetical protein	50.1335	48.1591	1.041	84.4103	7.593	#N/A	start	_+1	diverge		FALSE
Tb927.10.180	Tb927.10.00180	Tb927.10.180	ATP synthase F1 subunit gamma protein, putative	133.84	70.754	1.89162	16.4322	0.465	#N/A					FALSE
Tb927.10.1800	Tb927.10.01800	Tb927.10.1800	hypothetical protein, conserved	29.0288	17.3643	1.67175	9.79696	1.594	#N/A	start	_+2	diverge		FALSE
Tb927.10.1820	Tb927.10.01820	Tb927.10.1820	hypothetical protein, conserved	14.8526	11.4054	1.30224	21.9881	1.093	#N/A	start	_+3	diverge		FALSE
Tb927.10.1830	Tb927.10.01830	Tb927.10.1830	syntaxin, putative	88.0816	28.7351	3.06529	12.9788	0.982	#N/A					TRUE
Tb927.10.1840	Tb927.10.01840	Tb927.10.1840	hypothetical protein, conserved	31.7149	15.0774	2.10347	12.0795	1.175	#N/A					TRUE
Tb927.10.1850	Tb927.10.01850	Tb927.10.1850	hypothetical protein, conserved	87.0702	44.9967	1.93504	10.4109	1.106	#N/A					TRUE
Tb927.10.1860	Tb927.10.01860	Tb927.10.1860	hypothetical protein, conserved	146.044	32.1734	4.53929	7.96061	1.305	#N/A					FALSE
Tb927.10.1870	Tb927.10.01870	Tb927.10.1870	hypothetical protein, conserved	81.708	34.0014	2.40307	7.99485	0.745	#N/A					TRUE
Tb927.10.1880	Tb927.10.01880	Tb927.10.1880	hypothetical protein, conserved	131.283	48.2009	2.72365	9.21573	0.793	#N/A					FALSE
Tb927.10.1890	Tb927.10.01890	Tb927.10.1890	calpain, putative,cysteine peptidase, Clan CA, family C2, putative	3.28908	22.3438	0.147203	21.3962	0.89	#N/A					TRUE
Tb927.10.1900	Tb927.10.01900	Tb927.10.1900	DNA topoisomerase IA, putative	3.09496	19.8804	0.155679	19.3652	1.03	#N/A					FALSE
Tb927.10.1910	Tb927.10.01910	Tb927.10.1910	protein kinase, putative,serine/threonine protein kinase, putative	4.38438	15.0303	0.291703	14.1465	0.537	#N/A					FALSE
Tb927.10.1930	Tb927.10.01930	Tb927.10.1930	hypothetical protein, conserved	34.4958	25.0394	1.37766	11.2415	0.403	#N/A					FALSE
Tb927.10.1940	Tb927.10.01940	Tb927.10.1940	serine/threonine-protein kinase, putative	48.3253	20.0658	2.40835	14.812	1.098	#N/A					FALSE
Tb927.10.1960	Tb927.10.01960	Tb927.10.1960	hypothetical protein, conserved	11.9991	33.3843	0.359423	14.7441	0.632	#N/A					FALSE
Tb927.10.1970	Tb927.10.01970	Tb927.10.1970	hypothetical protein, conserved	2.24467	34.0823	0.0658603	18.857	0.92	#N/A					TRUE
Tb927.10.1980	Tb927.10.01980	Tb927.10.1980	hypothetical protein, conserved	20.1469	41.8731	0.481141	9.48162	1.348	#N/A					TRUE
Tb927.10.1990	Tb927.10.01990	Tb927.10.1990	major vault protein, putative (MVP)	58.2631	74.6479	0.780507	11.7879	0.643	#N/A					FALSE
Tb927.10.200	Tb927.10.00200	Tb927.10.200	vacuolar ATP synthase, putative	446.644	242.642	1.84076	-87.5027	2.093	#N/A					TRUE
Tb927.10.2000	Tb927.10.02000	Tb927.10.2000	actin-like protein, putative	20.452	33.2504	0.615091	10.3814	1.433	#N/A					TRUE
Tb927.10.2020	Tb927.10.02020	Tb927.10.2020	hexokinase (HK2)	153.722	489.787	0.313855	2245.24	3.668	#N/A					#N/A
Tb927.10.2030	Tb927.10.02030	Tb927.10.2030	hypothetical protein, conserved	56.2855	30.6452	1.83669	9.87092	1.06	#N/A					TRUE
Tb927.10.2040	Tb927.10.02040	Tb927.10.2040	protein kinase, putative	5.84694	28.6454	0.204114	10.4346	0.929	#N/A					FALSE
Tb927.10.2050	Tb927.10.02050	Tb927.10.2050	hypothetical protein, conserved	93.5724	22.4615	4.1659	10.7186	0.585	#N/A					TRUE
Tb927.10.2060	Tb927.10.02060	Tb927.10.2060	hypothetical protein, conserved	5.73851	23.6114	0.24304	13.4134	0.573	#N/A					TRUE
Tb927.10.2070	Tb927.10.02070	Tb927.10.2070	hypothetical protein, conserved	40.5474	37.7563	1.07392	10.8445	0.809	#N/A					TRUE
Tb927.10.210	Tb927.10.00210	Tb927.10.210	GPI transamidase component GAA1 (TbGAA1)	81.2504	61.6484	1.31796	8.59674	1.204	#N/A					FALSE
Tb927.10.2110	Tb927.10.02110	Tb927.10.2110	elongation factor 1-alpha (TEF1)	3943.15	7781.83	0.506712	398.109	0.475	#N/A					#N/A
Tb927.10.2120	Tb927.10.02120	Tb927.10.2120	hypothetical protein, conserved	87.1399	14.8517	5.86735	10.6213	2.056	#N/A					TRUE
Tb927.10.2130	Tb927.10.02130	Tb927.10.2130	hypothetical protein, conserved	18.8106	27.0388	0.695692	9.36651	1.546	#N/A					TRUE
Tb927.10.2150	Tb927.10.02150	Tb927.10.2150	hypothetical protein, conserved	65.8129	36.5958	1.79837	11.6526	1.26	#N/A					FALSE
Tb927.10.2160	Tb927.10.02160	Tb927.10.2160	hypothetical protein, conserved	65.254	53.6784	1.21565	11.3577	0.822	#N/A					TRUE
Tb927.10.2170	Tb927.10.02170	Tb927.10.2170	hypothetical protein	13.3895	19.4686	0.68775	12.4584	0.833	#N/A					FALSE
Tb927.10.2180	Tb927.10.02180	Tb927.10.2180	hypothetical protein, conserved	34.9372	17.2399	2.02653	10.3683	0.929	#N/A					FALSE
Tb927.10.2190	Tb927.10.02190	Tb927.10.2190	hypothetical protein, conserved	61.3206	149.758	0.409463	48.6562	0.929	#N/A					TRUE
Tb927.10.2200	Tb927.10.02200	Tb927.10.2200	hypothetical protein, conserved	75.7419	25.0582	3.02265	10.3167	1.393	#N/A					FALSE
Tb927.10.2210	Tb927.10.02210	Tb927.10.2210	ubiquitin carboxyl-terminal hydrolase, putative,cysteine peptidase, Clan CA, family C19, putative	7.97569	12.4516	0.640533	20.4056	0.713	#N/A					FALSE
Tb927.10.2220	Tb927.10.02220	Tb927.10.2220	piwi-like protein 1	4.1593	16.4488	0.252864	15.2048	0.791	#N/A					FALSE
Tb927.10.2230	Tb927.10.02230	Tb927.10.2230	adrenodoxin reductase, putative,ferredoxin NADP reductase-like protein	49.3827	34.9963	1.41108	11.6746	0.844	#N/A					FALSE
Tb927.10.2240	Tb927.10.02240	Tb927.10.2240	hypothetical protein, conserved	30.8365	117.321	0.26284	30.1237	1.022	#N/A					TRUE
Tb927.10.2250	Tb927.10.02250	Tb927.10.2250	ubiquitin-conjugating enzyme variant Kua homologue, putative	11.3909	19.1175	0.595834	20.9127	1.226	#N/A					TRUE
Tb927.10.2260	Tb927.10.02260	Tb927.10.2260	hypothetical protein, conserved	4.97889	36.608	0.136006	10.2753	0.722	#N/A					FALSE
Tb927.10.2270	Tb927.10.02270	Tb927.10.2270	vacuolar protein sorting-associated protein 35, putative	12.9007	42.8509	0.30106	11.9428	1.196	#N/A					TRUE
Tb927.10.2280	Tb927.10.02280	Tb927.10.2280	hypothetical protein, conserved	33.3671	40.5133	0.823609	9.54938	1.481	#N/A					FALSE
Tb927.10.2290	Tb927.10.02290	Tb927.10.2290	chaperone protein DNAj, putative	23.7827	45.8742	0.518434	12.4298	0.708	#N/A					FALSE
Tb927.10.230	Tb927.10.00230	Tb927.10.230	proteasome alpha 5 subunit, putative,20S proteasome subunit alpha 5	224.196	125.377	1.78817	13.1276	0.714	#N/A					TRUE
Tb927.10.2300	Tb927.10.02300	Tb927.10.2300	hypothetical protein, conserved	53.3347	53.4232	0.998343	9.34795	2.017	#N/A					TRUE
Tb927.10.2310	Tb927.10.02310	Tb927.10.2310	hypothetical protein, conserved	31.1993	34.2715	0.910357	10.5735	0.499	#N/A					FALSE
Tb927.10.2320	Tb927.10.02320	Tb927.10.2320	hypothetical protein, conserved	65.7935	39.9717	1.646	8.75307	0.991	#N/A					TRUE
Tb927.10.2330	Tb927.10.02330	Tb927.10.2330	hypothetical protein, conserved	53.1572	26.2756	2.02306	23.2863	1.466	#N/A					FALSE
Tb927.10.2340	Tb927.10.02340	Tb927.10.2340	hypothetical protein, conserved	77.9511	25.8576	3.01463	12.9015	2.017	#N/A	stop	-5	converge		TRUE
Tb927.10.2350	Tb927.10.02350	Tb927.10.2350	pyruvate dehydrogenase complex E3 binding protein, putative	34.5943	27.3244	1.26606	41.4968	0.751	#N/A	stop	-4	converge		TRUE
Tb927.10.2370	Tb927.10.02370	Tb927.10.2370	RNA-binding protein, putative (LA)	76.356	111.923	0.68222	81.5913	0.612	#N/A	stop	-3	converge		FALSE
Tb927.10.2380	Tb927.10.02380	Tb927.10.2380	hypothetical protein, conserved	14.5413	43.0901	0.337462	14.0988	1.154	#N/A	stop	-2	converge		TRUE
Tb927.10.2390	Tb927.10.02390	Tb927.10.2390	protein kinase, putative,casein kinase I, putative	19.6357	20.2452	0.969892	12.4889	2.564	#N/A	stop	-1	converge		FALSE
Tb927.10.240	Tb927.10.00240	Tb927.10.240	peroxin 14, putative (PEX14)	52.2233	39.553	1.32034	9.34549	0.824	#N/A					TRUE
Tb927.10.2400	Tb927.10.02400	Tb927.10.2400	hypothetical protein	7.85629	29.2643	0.26846	36.5943	18.131	#N/A	stop	-1	converge		FALSE
Tb927.10.2410	Tb927.10.02410	Tb927.10.2410	MSP-C, putative (MSP-C)	10.7151	89.1814	0.12015	24.0099	4.822	#N/A	stop	-2	converge		FALSE
Tb927.10.2440	Tb927.10.02440	Tb927.10.2440	metacaspase MCA4,cysteine peptidase, Clan CD, family C13, putative (MCA4)	91.4554	124.048	0.737257	25.7668	2.374	#N/A	start	_+2	diverge		TRUE
Tb927.10.2460	Tb927.10.02460	Tb927.10.2460	hypothetical protein, conserved	16.9127	18.3969	0.919321	12.2887	1.012	#N/A	start	_+1	diverge		FALSE
Tb927.10.2470	Tb927.10.02470	Tb927.10.2470	hypothetical protein, conserved	38.0461	31.9287	1.1916	15.7816	1.2	#N/A	start	_+2	diverge		FALSE
Tb927.10.2480	Tb927.10.02480	Tb927.10.2480	hypothetical protein, conserved	9.00288	22.5344	0.399516	14.7349	0.943	#N/A	start	_+3	diverge		TRUE
Tb927.10.2490	Tb927.10.02490	Tb927.10.2490	glucose-6-phosphate 1-dehydrogenase (G6PD)	32.0615	55.7313	0.575287	20.3294	1.141	#N/A					TRUE
Tb927.10.250	Tb927.10.00250	Tb927.10.250	hypothetical protein, conserved	12.168	15.4106	0.789588	16.4994	1.032	#N/A					FALSE
Tb927.10.2500	Tb927.10.02500	Tb927.10.2500	hypothetical protein, conserved	62.8199	15.7482	3.98901	9.54572	0.907	#N/A					FALSE
Tb927.10.2510	Tb927.10.02510	Tb927.10.2510	hypothetical protein, conserved	35.1855	38.2496	0.919892	8.05227	1.1	#N/A					TRUE
Tb927.10.2520	Tb927.10.02520	Tb927.10.2520	hypothetical protein, conserved	15.6114	27.9123	0.559301	11.648	0.913	#N/A					TRUE
Tb927.10.2530	Tb927.10.02530	Tb927.10.2530	adenylate kinase, putative	110.033	90.1337	1.22078	22.9394	0.666	#N/A					TRUE
Tb927.10.2540	Tb927.10.02540	Tb927.10.2540	adenylate kinase, putative	145.214	58.8584	2.46718	8.36854	1.394	#N/A					FALSE
Tb927.10.2550	Tb927.10.02550	Tb927.10.2550	malate dehydrogenase-related	14.07	17.7556	0.792426	9.97019	0.715	#N/A					FALSE
Tb927.10.2560	Tb927.10.02560	Tb927.10.2560	mitochondrial malate dehydrogenase (mMDH)	166.813	37.0592	4.50124	14.102	0.096	#N/A					FALSE
Tb927.10.2570	Tb927.10.02570	Tb927.10.2570	lysosomal alpha-mannosidase precursor, putative	15.6336	53.7374	0.290927	11.2245	0.82	#N/A					TRUE
Tb927.10.2580	Tb927.10.02580	Tb927.10.2580	hypothetical protein, conserved	67.0948	31.2085	2.14989	9.30577	0.772	#N/A					FALSE
Tb927.10.2590	Tb927.10.02590	Tb927.10.2590	hypothetical protein, conserved	6.88539	8.87654	0.775684	13.4631	1.25	#N/A					TRUE
Tb927.10.260	Tb927.10.00260	Tb927.10.260	hypothetical protein, conserved	225.245	29.3774	7.6673	10.372	1.735	#N/A					TRUE
Tb927.10.2600	Tb927.10.02600	Tb927.10.2600	hypothetical protein, conserved	9.36066	29.477	0.317558	12.3485	1.243	#N/A					TRUE
Tb927.10.2610	Tb927.10.02610	Tb927.10.2610	hypothetical protein, conserved	53.9971	36.0932	1.49604	11.9972	0.971	#N/A					FALSE
Tb927.10.2620	Tb927.10.02620	Tb927.10.2620	hypothetical protein, conserved	224.764	78.5906	2.85993	16.9779	0.814	#N/A					TRUE
Tb927.10.2630	Tb927.10.02630	Tb927.10.2630	hypothetical protein, conserved	33.8697	35.3302	0.95866	7.78109	0.991	#N/A					TRUE
Tb927.10.2640	Tb927.10.02640	Tb927.10.2640	intraflagellar transport protein IFT81, putative	4.6258	114.752	0.0403113	43.8458	1.636	#N/A					TRUE
Tb927.10.2650	Tb927.10.02650	Tb927.10.2650	hypothetical protein, conserved	3.48345	34.9339	0.0997154	14.2443	0.742	#N/A					TRUE
Tb927.10.2660	Tb927.10.02660	Tb927.10.2660	hypothetical protein, conserved	111.747	49.1254	2.27473	15.7976	1.088	#N/A					FALSE
Tb927.10.2670	Tb927.10.02670	Tb927.10.2670	hypothetical protein, conserved	104.075	46.2148	2.25199	18.1733	1.195	#N/A					TRUE
Tb927.10.2680	Tb927.10.02680	Tb927.10.2680	hypothetical protein, conserved	63.3553	59.5209	1.06442	10.6406	0.914	#N/A					TRUE
[truncated: 5,845 more rows]
