# Supplementary material for: Depletion of Trypanosome CTR9 Leads to Gene Expression Defects
Source: PLoS One. 2012 Apr 20;7(4):e34256. doi: 10.1371/journal.pone.0034256 (PMC3332058; doi:10.1371/journal.pone.0034256)
Supplement: Table S2 — Oligonucleotides used to amplify cDNAs, with comments. (XLS) [file pone.0034256.s006.xls]

## Sheet: Sheet1
Gene ID	Sequence	RT-PCR product	Northern	Annotation	LEGEND
Tb927.11.9380	F: 5'-ATGTTATTAGTCGGATTT-3	no		hypothetical protein	Supplementary Table S2
	R: 5'-TCCACCTAAAAGTGCGGA-3'				Oligonucleotides used to amplify cDNAs, with comments.
Tb927.11.11390	F: 5'-ATGCAAACGTCGCCGGT-3'	no	negative	hypothetical protein
	R: 5'-GTGTTTGAGTAACTCCA-3'
Tb927.7.3220	F: 5'-ATGCAATTCAGCGGTGA-3'	no		hypothetical protein
	R: 5'-GTGTTTGAGTAACTCCA-3'
Tb927.11.16170	F: 5'-AGTAATGTTCACGATTCG-3'	no		hypothetical protein
	R: 5'-CTGTGGACAGATGTATTT-3'
Tb927.10.7870	F: 5'-GGCTCCACCCTCCGGTGTGC-3'	no		hypothetical protein
	R: 5'-CCACTCGAATTCAAGGTGGGA-3'
Tb927.5.4020	F: 5'-AACAACCAGTAACCCATTCCAAGA-3'	no	negative	hypothetical protein
	R: 5'-TATTAGCCGCTTCATTCGCCTCCT-3'
	Fb: 5'-AACAACCAGTAACCCATTCCAAGA-3'	no
	Rb: 5'-TATTAGCCGCTTCATTCGCCTCCT-3'
Tb927.7.2430	F: 5'-ATGACTGTGTGGCTCGAA-3'	no		hypothetical protein
	R: 5'-CCGTTGCTTCCTACTTAG-3'
	Fb: 5'-ATGACTGTGTGGCTCGAAACAGCG-3'
	Rb: 5'-TGCGTGATCCTCTCTATACCTCGA-3
Tb927.8.510	F: 5'-ATGAAAACCATAGTACTG-3'	no		hypothetical protein
	R: 5'-TCATTCGCATATTCATCA-3'
Tb927.8.1650	F: 5'-ATGAACTGCGCGGCGGA-3'	no		hypothetical protein
	R: 5'-CCACCTTGTAATCGGAA-3'
	Rb: 5'GCCGAACGCTCCCTACAATTGCT-3'
Tb927.10.1760	F: 5'-ATGAACCGAAGAGTAGAT-3'	no		hypothetical protein
	R: 5'-CTACAGGGTGCAGAGGCG-3'
	Fb: 5'-ATGAACCGAAGAGTAGATTTCATA-3'
Tb927.10.4380	F: 5'-ATGAATAACCTGAAAGTG-3'	no		hypothetical protein
	R: 5'-AACATTGCTTTACCAGCA-3'
Tb927.10.10040	F: 5'-ATGTATAAATTAGAATTG-3'	yes, same + and -tet		hypothetical protein
	R: 5'-TTATGCACCTGGGAGCGG-3'
	Fb:5'-AGTTGGTTTGCGGGCGATACTCCA-3'
Tb927.10.12270	F: 5'-ATGAGGCGAGTGGTAGTG-3'	no		hypothetical protein
	R: 5'-TCAGACTGCCCGCCTGGC-3
Tb927.10.10240	F: 5'-ACGCTCATGAAGGTATTAGTG	ND	negative	PAG1
	R: 5'-GCGCCGCCACACATTTATCAT
Tb927.10.10220	F: 5'-AGGGTCGTATTCACAATAGCG	ND	positive	PAG2
	R: 5'-TTCTGCAGCATCTACAGCCGT
Tb927.6.530	F: 5'-ATGTTCCGGAAGTCTTCGGAG	ND	negative	PAG3
	R: 5'-CCAAGCAAGCACATACACGTT
Tb927.6.510	F: 5'-ATGGCACCTCGTTCCCTTTAT	ND	positive	GPEET
	R: 5'-TTAGAATGCGGCAACGAGAGC
Tb927.2.1810	F: 5’-ATGGAGGCACCAGCAGGAC-3’	ND	positive	ISWI
	R: 5’-CTCCAACAGTCGCCTCAAGC-3’
Tb927.11.12300	F: 5’-ATGACATTTGTGTTCGAGGCT-3’	ND	positive	hypothetical protein
	R: 5’-GCGTTCACGCAGCAACTCC-3’
