# Supplementary material for: Depletion of Trypanosome CTR9 Leads to Gene Expression Defects
Source: PLoS One. 2012 Apr 20;7(4):e34256. doi: 10.1371/journal.pone.0034256 (PMC3332058; doi:10.1371/journal.pone.0034256)
Supplement: Table S3 — Details of BLAST search results. Standard settings were used. Culumns C and D: For Arabidopsis thaliana, the single genome was searched. For all other genomes, the search was done using eleven genomes selected from the NCBI whole genomes database (http://www.ncbi.nlm.nih.gov/sutils/genom_table.cgi). The E values are therefore not comparable with those for Arabidopsis since a much larger database was searched. Columns E and F: Individual genes were blasted back against the S. cerevisiae or H. sapiens databases only. E values are given only if the relevant protein sequence was the best match. (XLSX) [file pone.0034256.s007.xlsx]

## Sheet: Sheet1
	Accession number	E-value (S. cerevisiae as query, 11 genomes)	E-value (human as query, 11 genomes))	E-value (S. cerevisiae as query, single genome)	E-value (human as query, single genome)	% identity, no aa in segment (S. cerevisiae)	% identity, no aa in segment (human)	Blast-back (S. cerevisiae)	Blast-back (human)
CTR9
Arabidopsis thaliana	B5X0I6_ARATH B5X0I			6e-37	1e-140
Saccharomyces cerevisiae	NP_014496.2	0	8e-39
Schizosaccharomyces pombe	NP_594620.1	9e-114	2e-56
Homo sapiens	NP_055448.1|	2e-42	0
Dictyostelium discoideum	XP_642310.1	8e-40	4e-175
Entamoeba histolytica	XP_650475.1	2e-11	1e-13
Tetrahymena thermophila	EAR82060.1	7e-08	2e-36
Thalassiosira pseudonana	XP_002287483.1	1e-19	2e-91
Naegleria gruberi	XP_002679971.1	3e-46	3e-113
Trypanosoma brucei	Tb927.3.3220	>10	1e-17					0.0026	2e-19
CDC73
Arabidopsis thaliana	At3g22590			4e-16	1e-22
Saccharomyces cerevsiae	NP_013522.1	0	8e-12
Schizosaccharomyces pombe	NP_595891.1	6e-40	6e-11
Homo sapiens	NP_078805.3	5e-12	0
Dictyostelium discoideum	XP_644100.3	3e-15	7e-26
Entamoeba histolytica	XP_648719.1	0.0001	0.52
Tetrahymena thermophila	EAR84002.1	8e-12	1e-14
Plasmodium falciparum	XP_001351765.1	0.023	>10					5.1e-05	negative
Thalassiosira pseudonana	XP_002287950.1	2e-14	3e-20
Naegleria gruberi	XP_002683436.1	1e-15	2e-17
Trypanosoma brucei	Tb927.11.10230	>10	>10					0.00021	4e-05
LEO1
Arabidopsis thaliana	At5g61156			1e-13	8e-23
Saccharomyces cerevsiae	NP_014766.1	0	3e-24
Schizosaccharomyces pombe	NP_596263.1	3e-19	6e-18
Homo sapiens	NP_620147.1	2e-20	0
Dictyostelium discoideum	XP_637916.1	2e-17	1e-21
Tetrahymena thermophila	EAR89919.2	1.1	>10					0.0051	0.0006
Thalassiosira pseudonana	XP_002289477.1	5e-07	>10
Trypanosoma brucei	Tb927.9.12900	0.19	>10					0.08	6e-05
PAF1
Arabidopsis thaliana	At1g79730			0.81	6e-26
Saccharomyces cerevsiae	NP_009838.1	0	0.063
Schizosaccharomyces pombe	NP_593451.1	5e-08	5e-10
Homo sapiens	NP_061961.2	>10	0					2.2e-09
Dictyostelium discoideum	XP_645948.1	>10	1e-44
Naegleria gruberi	XP_002670362.1	>10	>10					negative	1e-16
RTF1
Arabidopsis thaliana	At1g61040			2e-17	2e-23
Saccharomyces cerevsiae	NP_011270.1	0	2e-19
Schizosaccharomyces pombe	NP_595507.1	3e-32	1e-35
Homo sapiens	NP_055953.3	2e-19	0
Dictyostelium discoideum	XP_637691.1	0.072	3e-28

## Sheet: Legend
Supplementary Table S3
Details of BLAST search results. Standard settings were used.
Culumns C and D: For Arabidopsis thaliana, the single genome was searched. For all other genomes, the search was done using eleven genomes selected from the NCBI whole genomes database (http://www.ncbi.nlm.nih.gov/sutils/genom_table.cgi). The E values are therefore not comparable with those for Arabidopsis since a much larger database was searched.
Columns E and F: Individual genes were blasted back against the S. cerevisiae or H. sapiens databases only. E values are given only if the relevant protein sequence was the best match.
